# Supplementary material for: Gut Luminal Exosomes in Young and Old Mice: Multi‐Omic Characteristics and Regulation of Gut Permeability
Source: Aging Cell. 2026 Mar 26;25(4):e70455. doi: 10.1111/acel.70455 (PMC13140840; doi:10.1111/acel.70455)
Supplement: Supplementary file 10 — Table S1: Alterations in fecal bacterial composition in naïve mice gavage with LFEs derived from young or old mice and their controls without LEFs. [file ACEL-25-e70455-s019.xlsx]

## Sheet: Sheet1
Table S1: Significant taxa in gut microbiome composition with differing relative abundance in naïve mice gavaged with LFEs (W) and without LFEs (N).
Condition	Kingdom	Phylum	Genus	YW	YN	Log2	p-value
YW vs YN	Bacteria	Firmicutes	uncultured_Clostridiales	51.66 ± 43.25	504.16 ± 154.11	3.2866	8.66949e-05
	Bacteria	Firmicutes	uncultured	39.16 ± 14.32	76.83 ± 6.84	0.972106	0.000344437
	Bacteria	Bacteroidota	Muribaculaceae	3699.01 ± 406.08	1794.52 ± 705.05	-1.04355	0.000382086
	Bacteria	Firmicutes	Erysipelatoclostridium	11.51 ± 9.10	457.66 ± 204.71	5.31459	0.000652926
	Bacteria	Bacteroidota	Muribaculaceae	1123.83 ± 242.00	496.66 ± 163.82	-1.17808	0.000724984
	Bacteria	Firmicutes	Clostridium_sensu_stricto_1	1766.52 ± 782.70	333.33 ± 202.67	-2.40586	0.00267088
	Bacteria	Proteobacteria	Parasutterella	170.52 ± 36.188	328.33 ± 84.34	0.945389	0.00323618
	Bacteria	Actinobacteriota	Enterorhabdus	52.33 ± 9.96	27.33 ± 12.40	-0.937069	0.00559662
	Bacteria	Firmicutes	Blautia	16.53 ± 6.75	6.02 ± 3.95	-1.45943	0.0133437
	Bacteria	Firmicutes	Clostridia_UCG-014	254.16 ± 158.14	1093.66 ± 610.61	2.10533	0.0139014
	Bacteria	Bacteroidota	Muribaculaceae	1244.54 ± 627.54	459.52 ± 143.49	-1.43743	0.0213132
	Bacteria	Firmicutes	uncultured	10.16 ± 2.91	56.66 ± 38.55	2.47865	0.0227333
	Bacteria	Firmicutes	Family_XIII_UCG-001	12.83 ± 4.17	20.66 ± 5.55	0.68741	0.030453
	Bacteria	Actinobacteriota	Bifidobacterium	1267.02 ± 754.66	400.11 ± 393.60	-1.66334	0.0459624
	Bacteria	Patescibacteria	Candidatus_Saccharimonas	87.83 ± 49.56	31.83 ± 23.78	-1.46423	0.0459711
	Kingdom	Phylum	Genus	ON	YN	Log2	Ttest
ON vs YN	Bacteria	Bacteroidota	Muribaculaceae	1940.33 ± 327.91	3699.12 ± 406.08	-0.930831	1.98346e-05
	Bacteria	Firmicutes	Defluviitaleaceae_UCG-011	29.12 ± 10.21	7.16 ± 3.43	2.01668	0.00109107
	Bacteria	Firmicutes	Erysipelatoclostridium	178.16 ± 83.22	11.53 ± 9.12	3.95352	0.0012307
	Bacteria	Firmicutes	Acetatifactor	468.83 ± 216.47	67.12 ± 16.08	2.80684	0.00201396
	Bacteria	Firmicutes	uncultured	38.52 ± 19.98	10.16 ± 2.91	1.92101	0.0105758
	Bacteria	Bacteroidota	Muribaculaceae	448.16 ± 170.42	1244.52 ± 627.54	-1.47346	0.0208958
	Bacteria	Firmicutes	Clostridia_vadinBB60	166.16 ± 75.96	525.53 ± 323.62	-1.66106	0.0362415
	Bacteria	Actinobacteriota	Bifidobacterium	414.16 ± 285.15	1267.13 ± 754.66	-1.61313	0.0396934
	Kingdom	Phylum	Genus	OW	ON	Log2	Ttest
OW vs ON	Bacteria	Firmicutes	Dubosiella	12431.11 ± 3776.33	2289.03 ± 1983.81	10.9541	0.000339489
	Bacteria	Firmicutes	Acetatifactor	40.02 ± 20.69	468.83 ± 216.47	7.75805	0.00131537
	Bacteria	Bacteroidota	Muribaculaceae	3219.83 ± 566.54	1940.33 ± 327.91	8.35718	0.00139761
	Bacteria	Actinobacteriota	Bifidobacterium	1768.16 ± 717.46	414.16 ± 285.15	8.15562	0.00285933
	Bacteria	Firmicutes	uncultured	11.51 ± 6.55	38.51 ± 19.98	4.32118	0.0166668
	Bacteria	Firmicutes	GCA-900066575	71.83 ± 35.33	141.52 ± 41.33	5.36831	0.0167881
	Bacteria	Firmicutes	Faecalibaculum	271.11 ± 89.12	127.13 ± 79.84	6.31907	0.0226467
	Bacteria	Firmicutes	uncultured	236.66 ± 83.42	459.66 ± 171.02	7.41804	0.025575
	Bacteria	Firmicutes	uncultured	21.83 ± 16.13	61.03 ± 31.82	4.99102	0.03392
	Bacteria	Firmicutes	Incertae_Sedis	28.66 ± 15.92	68.16 ± 36.01	5.17056	0.0487199
	Kingdom	Phylum	Genus	OW	YW	Log2	Ttest
OW vs YW	Bacteria	Firmicutes	uncultured	21.83 ± 16.13	76.83 ± 6.84	-1.8152	3.64516e-05
	Bacteria	Firmicutes	Dubosiella	12431.11 ± 3776.33	835.23 ± 685.85	3.89602	5.00633e-05
	Bacteria	Firmicutes	Faecalibaculum	271.04 ± 89.13	64.33 ± 6.67	2.07465	0.000417901
	Bacteria	Bacteroidota	Muribaculaceae	926.83 ± 146.53	496.66 ± 163.82	0.900032	0.00138567
	Bacteria	Bacteroidota	Alistipes	1118.16 ± 439.45	2382.83 ± 499.08	-1.09154	0.0016828
	Bacteria	Firmicutes	Oscillibacter	29.33 ± 20.44	96.33 ± 29.11	-1.71049	0.00185684
	Bacteria	Firmicutes	uncultured	236.66 ± 83.42	628.66 ± 200.26	-1.40944	0.00235959
	Bacteria	Actinobacteriota	Bifidobacterium	1768.16 ± 717.46	400.21 ± 393.62	2.14418	0.00385647
	Bacteria	Bacteroidota	Muribaculaceae	3219.83 ± 566.54	1794.51 ± 705.05	0.843404	0.00550396
	Bacteria	Firmicutes		1688.94 ± 850.82	5349.53 ± 2239.21	-1.66409	0.00657
	Bacteria	Proteobacteria	Parasutterella	144.16 ± 90.39	328.33 ± 84.34	-1.18742	0.00760572
	Bacteria	Bacteroidota	Muribaculaceae	142.83 ± 20.05	94.83 ± 25.33	0.590867	0.00772256
	Bacteria	Firmicutes	Clostridium_sensu_stricto_1	924.52 ± 390.33	333.33 ± 202.67	1.47171	0.0132134
	Bacteria	Firmicutes	NK4A214_group	19.13 ± 8.98	46.43 ± 20.149	-1.27563	0.0209498
	Bacteria	Firmicutes	Clostridia_UCG-014	335.33 ± 220.29	1093.66 ± 610.61	-1.70551	0.0259424
	Bacteria	Firmicutes	uncultured	11.53 ± 6.55	56.66 ± 38.55	-2.30087	0.0273012
	Bacteria	Firmicutes	Acetatifactor	40.22 ± 20.69	91.53 ± 41.59	-1.19377	0.0326205
