# Supplementary material for: Gut Luminal Exosomes in Young and Old Mice: Multi‐Omic Characteristics and Regulation of Gut Permeability
Source: Aging Cell. 2026 Mar 26;25(4):e70455. doi: 10.1111/acel.70455 (PMC13140840; doi:10.1111/acel.70455)
Supplement: Supplementary file 11 — Table S2: List of statistically significant differentially expressed luminal fecal exosome (LFE) proteins identified in mouse genome of aged old male (OM) versus old female (OF) Mice. [file ACEL-25-e70455-s017.xlsx]

## Sheet: OM-OF Significant
Table S2: Statistically significant differentially expressed luminal fecal exosome (LFE) proteins identified in aged male (OM) versus aged female (OF) mice.
Protein ID	Gene	Protein/Gene/species	Description	Fold change (LOG2)	p-value
O08749	Dld	sp|O08749|DLDH_MOUSE	dihydrolipoamide dehydrogenase	0.390099	1.02 x 10-2
O09049	Reg3g	sp|O09049|REG3G_MOUSE	regenerating islet-derived 3 gamma	-0.974634	4.99 x 10-6
O70570	Pigr	sp|O70570|PIGR_MOUSE	Polymeric immunoglobulin receptor	-0.224766	5.09 x 10-5
O88593	Pglyrp1	sp|O88593|PGRP1_MOUSE	Peptidoglycan recognition protein 1	0.555707	1.20 x 10-2
P01027	C3	sp|P01027|CO3_MOUSE	Ig kappa chain V-II region 26-10	-0.399353	4.26 x 10-5
P01631	KV2A7	sp|P01631|KV2A7_MOUSE	Ig kappa chain V-II region 26-10	-0.415434	4.26 x 10-4
P01753	HVM09	sp|P01753|HVM09_MOUSE	Ig heavy chain V region 186-1	-0.627676	6.37 x 10-5
P01837	Igkc	sp|P01837|IGKC_MOUSE	Immunoglobulin kappa constant	-0.579422	3.41 x 10-5
P01843	LAC1	sp|P01843|LAC1_MOUSE	Ig lambda-1 chain C region	-0.621289	5.82 x 10-5
P02816	Pip	sp|P02816|PIP_MOUSE	Prolactin-inducible protein homolog	0.560894	8.37 x 10-5
P07356	Anxa2	sp|P07356|ANXA2_MOUSE	Annexin A2	0.233612	1.45 x 10-3
P07724	Alb	sp|P07724|ALBU_MOUSE	Albumin	-0.924348	2.10 x 10-6
P09803	Cdh1	sp|P09803|CADH1_MOUSE	Cadherin-1	0.372465	1.52 x 10-2
P16406	Enpep	sp|P16406|AMPE_MOUSE	glutamyl aminopeptidase	-0.258429	3.71 x 11-3
P18761	Ca6	sp|P18761|CAH6_MOUSE	Carbonic anhydrase 6	0.563564	6.37 x 11-7
P19467	Muc13	sp|P19467|MUC13_MOUSE	Mucin-13	-0.315966	1.84 x 11-4
P21447	Abcb1a	sp|P21447|MDR1A_MOUSE	ATP-dependent translocase ABCB1	-0.476885	5.20 x 12-2
P28843	Dpp4	sp|P28843|DPP4_MOUSE	Dipeptidyl peptidase 4	-0.275558	3.96 x 12-4
P30275	Ckmt1	sp|P30275|KCRU_MOUSE	creatine kinase, mitochondrial 1, ubiquitous	-0.364311	2.51 x 13-5
P35230	Reg3b	sp|P35230|REG3B_MOUSE	Regenerating islet-derived protein 3-beta	-0.668783	6.60 x 13-6
P40142	Tkt	sp|P40142|TKT_MOUSE	Transketolase	-1.00799	1.24 x 14-8
P56480	Atp5f1b	sp|P56480|ATPB_MOUSE	ATP synthase F1 subunit beta	-0.385178	3.32 x 15-2
P70412	Cuzd1	sp|P70412|CUZD1_MOUSE	CUB and zona pellucida-like domain-containing protein 1	-0.247005	1.91 x 17-4
P97429	Anxa4	sp|P97429|ANXA4_MOUSE	Annexin A4	0.37826	5.40 x 19-6
P97449	Anpep	sp|P97449|AMPN_MOUSE	Aminopeptidase N	-0.352137	1.13 x 19-5
Q07797	Lgals3bp	sp|Q07797|LG3BP_MOUSE	Galectin-3-binding protein	-0.534833	9.00 x 10-5
Q3TIW9	Enpp7	sp|Q3TIW9|ENPP7_MOUSE	Ectonucleotide pyrophosphatase/phosphodiesterase family member 7	0.255045	3.83 x 13-4
Q504N0	Cpa2	sp|Q504N0|CBPA2_MOUSE	carboxypeptidase A2, pancreatic	0.57965	1.18 x 15-4
Q60997	Dmbt1	sp|Q60997|DMBT1_MOUSE	Deleted in malignant brain tumors 1 protein	-0.790824	1.16 x 16-7
Q61391	Mme	sp|Q61391|NEP_MOUSE	membrane metallo endopeptidase	0.28718	8.22 x 16-3
Q61838	Pzp	sp|Q61838|PZP_MOUSE	PZP, alpha-2-macroglobulin like	-0.335224	2.14 x 16-4
Q62395	Tff3	sp|Q62395|TFF3_MOUSE	Trefoil factor 3	0.446326	5.20 x 16-3
Q6DYE8	Enpp3	sp|Q6DYE8|ENPP3_MOUSE	Ectonucleotide pyrophosphatase/phosphodiesterase family member 3	0.544864	3.50 x 16-8
Q6Q473	Clca4a	sp|Q6Q473|CLA4A_MOUSE	Calcium-activated chloride channel regulator 4A	-0.311095	1.49 x 16-5
Q7M758	Naaladl1	sp|Q7M758|NALDL_MOUSE	Aminopeptidase NAALADL1	-0.219786	3.54 x 17-4
Q8K0C9	Gmds	sp|Q8K0C9|GMDS_MOUSE	GDP-mannose 4,6 dehydratase	0.460666	9.13 x 18-5
Q8R016	Blmh	sp|Q8R016|BLMH_MOUSE	Bleomycin hydrolase	0.250407	1.42 x 18-3
Q8VCN5	Cth	sp|Q8VCN5|CGL_MOUSE	Cystathionine gamma-lyase	0.348311	1.24 x 18-4
Q91X72	Hpx	sp|Q91X72|HEMO_MOUSE	hemopexin	-1.4009	1.48 x 19-8
Q921I1	Tf	sp|Q921I1|TRFE_MOUSE	transferrin	-0.773074	2.09 x 19-5
Q99JG3	Anxa13	sp|Q99JG3|ANX13_MOUSE	annexin A13	0.41977	9.45 x 19-4
Q99KI0	Aco2	sp|Q99KI0|ACON_MOUSE	aconitase 2, mitochondrial	0.295234	8.96 x 19-3
Q9CQ62	Decr1	sp|Q9CQ62|DECR_MOUSE	2,4-dienoyl CoA reductase 1, mitochondrial	0.599866	1.20 x 19-4
Q9CR35	Ctrb1	sp|Q9CR35|CTRB1_MOUSE	Chymotrypsinogen B	-0.738022	1.37 x 19-4
Q9D733	Gp2	sp|Q9D733|GP2_MOUSE	Pancreatic secretory granule membrane major glycoprotein GP2	0.381848	2.34 x 19-2
Q9D7Z6	Clca1	sp|Q9D7Z6|CLCA1_MOUSE	Calcium-activated chloride channel regulator 1	-0.246869	3.08 x 19-5
Q9R0H0	Acox1	sp|Q9R0H0|ACOX1_MOUSE	acyl-Coenzyme A oxidase 1, palmitoyl	-0.289905	1.05 x 19-2
Q9Z2W0	Dnpep	sp|Q9Z2W0|DNPEP_MOUSE	Aspartyl aminopeptidase	0.697115	6.39 x 19-7
P11589	Mup2	sp|P11589|MUP2_MOUSE	None	-0.653376	1.02 x 11-5
P00688	Amy2	sp|P00688|AMYP_MOUSE	Pancreatic alpha-amylase	-1.36162	3.70 x 10-9
P01644	KV5AB	sp|P01644|KV5AB_MOUSE	Ig kappa chain V-V region HP R16.7	-0.82822	1.81 x 10-4
P01648	KV5AF	sp|P01648|KV5AF_MOUSE	Ig kappa chain V-V region HP 91A3	-0.62549	3.54 x 10-2
P01654	KV3A1	sp|P01654|KV3A1_MOUSE	Ig kappa chain V-III region PC 2880/PC 1229	-0.736778	1.97 x 10-5
P01723	LV1A	sp|P01723|LV1A_MOUSE	Ig lambda-1 chain V region	-0.533495	8.68 x 10-3
P01796	HVM27	sp|P01796|HVM27_MOUSE	None	-0.627627	1.00 x 10-2
P02088	Hbb-b1	sp|P02088|HBB1_MOUSE	None	-0.740441	4.59 x 10-3
P06330	HVM51	sp|P06330|HVM51_MOUSE	Ig heavy chain V region AC38 205.12	-0.528995	3.71 x 10-5
P07758	Serpina1a	sp|P07758|A1AT1_MOUSE	Alpha-1-antitrypsin 1-1	0.810082	5.62 x 10-6
P10853	H2bc7	sp|P10853|H2B1F_MOUSE	None	0.310827	2.07 x 11-3
P15947	Klk1	sp|P15947|KLK1_MOUSE	Kallikrein-1	-1.00819	1.87 x 11-6
P24822	Iap	sp|P24822|PPBI_MOUSE	Intestinal-type alkaline phosphatase	0.411147	7.33 x 12-6
P31809	Ceacam1	sp|P31809|CEAM1_MOUSE	CEA cell adhesion molecule 1	-0.612798	2.36 x 13-3
P50704	Defa6	sp|P50704|DEFA6_MOUSE	None	0.525929	1.71 x 15-2
Q61598	Gdi2	sp|Q61598|GDIB_MOUSE	guanosine diphosphate (GDP) dissociation inhibitor 2	0.544808	2.80 x 16-3
