# Supplementary material for: Gut Luminal Exosomes in Young and Old Mice: Multi‐Omic Characteristics and Regulation of Gut Permeability
Source: Aging Cell. 2026 Mar 26;25(4):e70455. doi: 10.1111/acel.70455 (PMC13140840; doi:10.1111/acel.70455)
Supplement: Supplementary file 12 — Table S3: List of statistically significant differentially expressed luminal fecal exosome (LFE) proteins identified in mouse genome of aged (OM) versus young (YM) Mice. [file ACEL-25-e70455-s002.xlsx]

## Sheet: OM-YM Significant
Table S3: List of statistically significant differentially expressed luminal fecal exosome (LFE) proteins identified in aged (OM) versus young (YM) mice.
Protein ID	Gene	Protein/Gene/species	Description	Fold change (LOG2)	p-value
B1AVD1	Xpnpep2	sp|B1AVD1|XPP2_MOUSE	Xaa-Pro aminopeptidase 2	-0.625032	4.02 x 10-6
O09159	Man2b1	sp|O09159|MA2B1_MOUSE	Lysosomal alpha-mannosidase	0.305363	1.16 x 10-3
O70435	Psma3	sp|O70435|PSA3_MOUSE	Proteasome subunit alpha type-3	0.882628	7.08 x 10-5
O70570	Pigr	sp|O70570|PIGR_MOUSE	Polymeric immunoglobulin receptor	-0.887884	2.79 x 10-12
O88593	Pglyrp1	sp|O88593|PGRP1_MOUSE	Peptidoglycan recognition protein 1	0.929299	3.13 x 10-4
P01592	Jchain	sp|P01592|IGJ_MOUSE	Immunoglobulin J chain	-1.11767	7.14 x 10-11
P01631	KV2A7	sp|P01631|KV2A7_MOUSE	Ig kappa chain V-II region 26-10	-1.55157	1.14 x 10-8
P01633	Igk-V19-17	sp|P01633|KV5A1_MOUSE	Ig kappa chain V19-17	-1.49689	4.10 x 10-8
P01635	KV5A3	sp|P01635|KV5A3_MOUSE	Ig kappa chain V-V region K2 (Fragment)	0.752899	1.41 x 10-5
P01753	HVM09	sp|P01753|HVM09_MOUSE	Ig heavy chain V region 186-1	-1.64418	6.65 x 10-7
P01837	Igkc	sp|P01837|IGKC_MOUSE	Immunoglobulin kappa constant	-0.943383	6.78 x 10-7
P01843	LAC1	sp|P01843|LAC1_MOUSE	Ig lambda-1 chain C region	-1.6918	2.74 x 10-9
P01878	IGHA	sp|P01878|IGHA_MOUSE	Ig alpha chain C region	-0.700193	6.85 x 10-7
P02816	Pip	sp|P02816|PIP_MOUSE	Prolactin-inducible protein homolog	0.193515	9.84 x 10-4
P05208	Cela2a	sp|P05208|CEL2A_MOUSE	Chymotrypsin-like elastase family member 2A	-0.268676	1.08 x 10-3
P07146	Prss2	sp|P07146|TRY2_MOUSE	Anionic trypsin-2	-3.42647	4.56 x 10-11
P07356	Anxa2	sp|P07356|ANXA2_MOUSE	Annexin A2	0.662417	1.16 x 10-6
P07724	Alb	sp|P07724|ALBU_MOUSE	Albumin	1.0796	1.58 x 10-3
P09528	Fth1	sp|P09528|FRIH_MOUSE	Ferritin heavy chain	0.422502	7.56 x 10-5
P09803	Cdh1	sp|P09803|CADH1_MOUSE	Cadherin-1	0.703145	2.91 x 10-5
P12265	Gusb	sp|P12265|BGLR_MOUSE	Beta-glucuronidase	0.259417	3.00 x 10-2
P14069	S100a6	sp|P14069|S10A6_MOUSE	Protein S100-A6	0.947016	2.51 x 10-3
P16406	Enpep	sp|P16406|AMPE_MOUSE	Glutamyl aminopeptidase	-0.452209	1.30 x 10-6
P18761	Ca6	sp|P18761|CAH6_MOUSE	Carbonic anhydrase 6	-0.312031	2.94 x 10-4
P21447	Abcb1a	sp|P21447|MDR1A_MOUSE	ATP-dependent translocase ABCB1	0.330163	0.011
P27005	S100a8	sp|P27005|S10A8_MOUSE	Protein S100-A8	1.0701	1.62 x 10-7
P28825	Mep1a	sp|P28825|MEP1A_MOUSE	Meprin A subunit alpha	-0.420746	1.18 x 10-5
P30275	Ckmt1	sp|P30275|KCRU_MOUSE	Creatine kinase U-type, mitochondrial	-0.280408	1.07 x 10-4
P31428	Dpep1	sp|P31428|DPEP1_MOUSE	Dipeptidase 1	-0.400434	8.26 x 10-5
P31725	S100a9	sp|P31725|S10A9_MOUSE	Protein S100-A9	1.07725	2.52 x 10-10
P40142	Tkt	sp|P40142|TKT_MOUSE	Transketolase	1.33731	2.32 x 10-5
P45952	Acadm	sp|P45952|ACADM_MOUSE	Medium-chain specific acyl-CoA dehydrogenase, mitochondrial	0.903041	5.49 x 10-7
P62806	H4c1	sp|P62806|H4_MOUSE	Histone H4	3.34511	1.46 x 10-9
P70412	Cuzd1	sp|P70412|CUZD1_MOUSE	CUB and zona pellucida-like domain-containing protein 1	-1.66026	8.77 x 10-11
P97429	Anxa4	sp|P97429|ANXA4_MOUSE	Annexin A4	0.560935	7.70 x 10-9
P97449	Anpep	sp|P97449|AMPN_MOUSE	Aminopeptidase N	-1.60581	1.07 x 10-10
P99026	Psmb4	sp|P99026|PSB4_MOUSE	Proteasome subunit beta type-4	0.394805	4.81 x 10-4
Q07797	Lgals3bp	sp|Q07797|LG3BP_MOUSE	Galectin-3-binding protein	-0.308978	4.95 x 10-5
Q3TIW9	Enpp7	sp|Q3TIW9|ENPP7_MOUSE	Ectonucleotide pyrophosphatase/phosphodiesterase family member 7	1.25766	1.32 x 10-8
Q60692	Psmb6	sp|Q60692|PSB6_MOUSE	Proteasome subunit beta type-6	0.336048	0.007
Q60997	Dmbt1	sp|Q60997|DMBT1_MOUSE	Deleted in malignant brain tumors 1 protein	-1.8175	4.98 x 10-11
Q61391	Mme	sp|Q61391|NEP_MOUSE	Neprilysin	-0.248261	0.002
Q61847	Mep1b	sp|Q61847|MEP1B_MOUSE	Meprin A subunit beta	0.833213	1.32 x 10-9
Q62395	Tff3	sp|Q62395|TFF3_MOUSE	Trefoil factor 3	-0.271836	0.006
Q6DYE8	Enpp3	sp|Q6DYE8|ENPP3_MOUSE	Ectonucleotide pyrophosphatase/phosphodiesterase family member 3	1.58435	2.31 x 10-11
Q6P8U6	Pnlip	sp|Q6P8U6|LIPP_MOUSE	Pancreatic triacylglycerol lipase	-1.99897	4.96 x 10-13
Q6Q473	Clca4a	sp|Q6Q473|CLA4A_MOUSE	Calcium-activated chloride channel regulator 4A	1.56597	1.76 x 10-10
Q7M758	Naaladl1	sp|Q7M758|NALDL_MOUSE	Aminopeptidase NAALADL1	-0.773404	1.47 x 10-7
Q7TPZ8	Cpa1	sp|Q7TPZ8|CBPA1_MOUSE	Carboxypeptidase A1	1.6844	6.52 x 10-8
Q8C6C9	Leg1	sp|Q8C6C9|LEG1H_MOUSE	Protein LEG1 homolog	-1.17632	3.66 x 10-9
Q8K0C5	Zg16	sp|Q8K0C5|ZG16_MOUSE	Zymogen granule membrane protein 16	-0.931526	1.72 x 10-7
Q8K0C9	Gmds	sp|Q8K0C9|GMDS_MOUSE	GDP-mannose 4,6 dehydratase	1.62492	4.49 x 10-7
Q8R016	Blmh	sp|Q8R016|BLMH_MOUSE	Bleomycin hydrolase	0.533373	1.66 x 10-7
Q8R1M8	Mptx1	sp|Q8R1M8|MPTX_MOUSE	Mucosal pentraxin	0.66733	1.44 x 10-5
Q8R3G9	Tspan8	sp|Q8R3G9|TSN8_MOUSE	Tetraspanin-8	-0.93059	3.69 x 10-6
Q8VCI0	Plbd1	sp|Q8VCI0|PLBL1_MOUSE	Phospholipase B-like 1	0.552999	2.12 x 10-6
Q8VCN5	Cth	sp|Q8VCN5|CGL_MOUSE	Cystathionine gamma-lyase	0.945744	1.07 x 10-9
Q9CPY7	Lap3	sp|Q9CPY7|AMPL_MOUSE	Cytosol aminopeptidase	-1.01208	4.05 x 10-9
Q9CQC2	Clps	sp|Q9CQC2|COL_MOUSE	Colipase	-1.66449	5.84 x 10-8
Q9CR35	Ctrb1	sp|Q9CR35|CTRB1_MOUSE	Chymotrypsinogen B	-1.92743	1.32 x 10-8
Q9CZU6	Cs	sp|Q9CZU6|CISY_MOUSE	Citrate synthase, mitochondrial	0.870903	7.78 x 10-8
Q9D733	Gp2	sp|Q9D733|GP2_MOUSE	Pancreatic secretory granule membrane major glycoprotein GP2	-1.96787	1.59 x 10-9
Q9D7Z6	Clca1	sp|Q9D7Z6|CLCA1_MOUSE	Calcium-activated chloride channel regulator 1	0.267689	3.26 x 10-7
Q9JHE3	Asah2	sp|Q9JHE3|ASAH2_MOUSE	Neutral ceramidase	-0.279145	7.36 x 10-3
Q9JLB4	Cubn	sp|Q9JLB4|CUBN_MOUSE	Cubilin	-0.50296	1.93 x 10-7
Q9QUM9	Psma6	sp|Q9QUM9|PSA6_MOUSE	Proteasome subunit alpha type-6	0.483747	4.32 x 10-7
Q9R100	Cdh17	sp|Q9R100|CAD17_MOUSE	Cadherin-17	1.08069	8.26 x 10-6
Q9R1P0	Psma4	sp|Q9R1P0|PSA4_MOUSE	Proteasome subunit alpha type-4	0.608868	8.34 x 10-5
Q9R1P1	Psmb3	sp|Q9R1P1|PSB3_MOUSE	Proteasome subunit beta type-3	0.510908	3.79 x 10-5
Q9R1P4	Psma1	sp|Q9R1P4|PSA1_MOUSE	Proteasome subunit alpha type-1	0.609046	5.90 x 10-3
Q9Z0L8	Ggh	sp|Q9Z0L8|GGH_MOUSE	Gamma-glutamyl hydrolase	0.832221	2.41 x 10-8
Q9Z2U1	Psma5	sp|Q9Z2U1|PSA5_MOUSE	Proteasome subunit alpha type-5	0.556194	9.23 x 10-5
A2BIM8	Mup18	sp|A2BIM8|MUP18_MOUSE	Major urinary protein 18	-2.10737	2.75 x 10-11
P11589	Mup2	sp|P11589|MUP2_MOUSE	Major urinary protein 2	-2.29918	7.72 x 10-11
O88310	Itln1	sp|O88310|ITL1A_MOUSE	Intelectin-1a	-0.291895	1.37 x 10-3
P00688	Amy2	sp|P00688|AMYP_MOUSE	Pancreatic alpha-amylase	-1.6395	4.21 x 10-10
P00687	Amy1	sp|P00687|AMY1_MOUSE	Alpha-amylase 1	-1.18723	1.32 x 10-5
P01644	KV5AB	sp|P01644|KV5AB_MOUSE	Ig kappa chain V-V region HP R16.7	-0.987761	1.20 x 10-5
P01648	KV5AF	sp|P01648|KV5AF_MOUSE	Ig kappa chain V-V region HP 91A3	-1.03247	1.08 x 10-4
P01654	KV3A1	sp|P01654|KV3A1_MOUSE	Ig kappa chain V-III region PC 2880/PC 1229	-0.572219	1.92 x 10-4
P01723	LV1A	sp|P01723|LV1A_MOUSE	Ig lambda-1 chain V region	-1.98255	9.64 x 10-7
P01796	HVM27	sp|P01796|HVM27_MOUSE	Ig heavy chain V-III region A4	-0.925113	9.06 x 10-5
P06151	Ldha	sp|P06151|LDHA_MOUSE	L-lactate dehydrogenase A chain	1.3297	1.82 x 10-2
P06330	HVM51	sp|P06330|HVM51_MOUSE	Ig heavy chain V region AC38 205.12	-1.46115	7.66 x 10-11
P07758	Serpina1a	sp|P07758|A1AT1_MOUSE	Alpha-1-antitrypsin 1-1	0.758607	5.08 x 10-3
P09470	Ace	sp|P09470|ACE_MOUSE	Angiotensin-converting enzyme	-0.261717	5.81 x 10-2
P15947	Klk1	sp|P15947|KLK1_MOUSE	Kallikrein-1	-3.23948	6.13 x 10-11
P17563	Selenbp1	sp|P17563|SBP1_MOUSE	Methanethiol oxidase	-0.512933	7.80 x 10-5
P24822	Iap	sp|P24822|PPBI_MOUSE	Intestinal-type alkaline phosphatase	-0.931868	9.65 x 10-11
P29391	Ftl1	sp|P29391|FRIL1_MOUSE	Ferritin light chain 1	0.524693	3.11 x 10-5
P31809	Ceacam1	sp|P31809|CEAM1_MOUSE	Carcinoembryonic antigen-related cell adhesion molecule 1	-0.405167	5.12 x 10-2
O88990	Actn3	sp|O88990|ACTN3_MOUSE	Alpha-actinin-3	0.877771	1.95 x 10-1
P60710	Actb	sp|P60710|ACTB_MOUSE	Actin, cytoplasmic 1	0.476195	1.59 x 10-2
Q8K419	Lgals4	sp|Q8K419|LEG4_MOUSE	Galectin-4	0.531174	7.45 x 10-8
Q9Z2U0	Psma7	sp|Q9Z2U0|PSA7_MOUSE	Proteasome subunit alpha type-7	0.309662	1.46 x 10-2
