# Supplementary material for: Gut Luminal Exosomes in Young and Old Mice: Multi‐Omic Characteristics and Regulation of Gut Permeability
Source: Aging Cell. 2026 Mar 26;25(4):e70455. doi: 10.1111/acel.70455 (PMC13140840; doi:10.1111/acel.70455)
Supplement: Supplementary file 13 — Table S4: List of statistically significant differentially expressed luminal fecal exosome (LFE) proteins identified in mouse genome of aged (OF) versus young (YF) Mice. [file ACEL-25-e70455-s010.xlsx]

## Sheet: OF-YF Significant
Table S4:List of differentially expressed luminal fecal exosome (LFE) proteins identified in old female (OF) versus young female (YF) mice.
Protein ID	Gene	Protein/Gene/species	Description	Fold change (LOG2)	p-value
B1AVD1	Xpnpep2	sp|B1AVD1|XPP2_MOUSE	Xaa-Pro aminopeptidase 2	-0.447881	4.02 x 10-5
E9Q7P9	Cdhr2	sp|E9Q7P9|CDHR2_MOUSE	Cadherin-related family member 2	0.192681	0.005
O09159	Man2b1	sp|O09159|MA2B1_MOUSE	Lysosomal alpha-mannosidase	0.574281	8.49 x 10-5
O70435	Psma3	sp|O70435|PSA3_MOUSE	Proteasome subunit alpha type-3	0.819198	1.71 x 10-6
O70570	Pigr	sp|O70570|PIGR_MOUSE	Polymeric immunoglobulin receptor	-0.989763	2.44 x 10-9
O88593	Pglyrp1	sp|O88593|PGRP1_MOUSE	Peptidoglycan recognition protein 1	-0.467964	0.03
P01592	Jchain	sp|P01592|IGJ_MOUSE	Immunoglobulin J chain	-1.41521	8.14 x 10-11
P01631	KV2A7	sp|P01631|KV2A7_MOUSE	Ig kappa chain V-II region 26-10	-1.49132	1.70 x 10-9
P01633	Igk-V19-17	sp|P01633|KV5A1_MOUSE	Ig kappa chain V19-17	-1.768	2.98 x 10-9
P01635	KV5A3	sp|P01635|KV5A3_MOUSE	Ig kappa chain V-V region K2 (Fragment)	-0.512397	1.38 x 10-5
P01636	KV5A4	sp|P01636|KV5A4_MOUSE	Ig kappa chain V-V region MOPC 149	-0.962014	4.23 x 10-6
P01753	HVM09	sp|P01753|HVM09_MOUSE	Ig heavy chain V region 186-1	-1.17619	9.07 x 10-6
P01837	Igkc	sp|P01837|IGKC_MOUSE	Immunoglobulin kappa constant	-1.16114	1.95 x 10-7
P01843	LAC1	sp|P01843|LAC1_MOUSE	Ig lambda-1 chain C region	-1.05073	9.04 x 10-5
P01878	IGHA	sp|P01878|IGHA_MOUSE	Ig alpha chain C region	-1.17442	3.00 x 10-9
P02816	Pip	sp|P02816|PIP_MOUSE	Prolactin-inducible protein homolog	-0.392432	0.001
P07146	Prss2	sp|P07146|TRY2_MOUSE	Anionic trypsin-2	-3.00727	5.25 x 10-10
P07356	Anxa2	sp|P07356|ANXA2_MOUSE	Annexin A2	0.668214	8.94 x 10-6
P07724	Alb	sp|P07724|ALBU_MOUSE	Albumin	2.09101	2.18 x 10-6
P09528	Fth1	sp|P09528|FRIH_MOUSE	Ferritin heavy chain	0.700338	1.29 x 10-7
P09803	Cdh1	sp|P09803|CADH1_MOUSE	Cadherin-1	0.27314	0.03
P18761	Ca6	sp|P18761|CAH6_MOUSE	Carbonic anhydrase 6	-1.08387	1.60 x 10-8
P19467	Muc13	sp|P19467|MUC13_MOUSE	Mucin-13	0.402899	0.0007
P21447	Abcb1a	sp|P21447|MDR1A_MOUSE	ATP-dependent translocase ABCB1	1.15867	0.03
P27005	S100a8	sp|P27005|S10A8_MOUSE	Protein S100-A8	0.50059	4.11 x 10-5
P28825	Mep1a	sp|P28825|MEP1A_MOUSE	Meprin A subunit alpha	0.412051	2.212 x 10-5
P28843	Dpp4	sp|P28843|DPP4_MOUSE	Dipeptidyl peptidase 4	0.585009	7.26 x 10-7
P31428	Dpep1	sp|P31428|DPEP1_MOUSE	Dipeptidase 1	-0.321458	8.27 x 10-5
P31725	S100a9	sp|P31725|S10A9_MOUSE	Protein S100-A9	0.737867	1.94 x 10-6
P35230	Reg3b	sp|P35230|REG3B_MOUSE	Regenerating islet-derived protein 3-beta	0.316069	0.002
P40142	Tkt	sp|P40142|TKT_MOUSE	Transketolase	2.39004	1.33 x 10-8
P45952	Acadm	sp|P45952|ACADM_MOUSE	Medium-chain specific acyl-CoA dehydrogenase, mitochondrial	1.26943	2.20 x 10-8
P62806	H4c1	sp|P62806|H4_MOUSE	Histone H4	3.04707	2.20 x 10-9
P70412	Cuzd1	sp|P70412|CUZD1_MOUSE	CUB and zona pellucida-like domain-containing protein 1	-1.23349	8.36 x 10-12
P97429	Anxa4	sp|P97429|ANXA4_MOUSE	Annexin A4	0.865338	3.57 x 10-8
P97449	Anpep	sp|P97449|AMPN_MOUSE	Aminopeptidase N	-1.1531	5.81 x 10-10
P97457	Mylpf	sp|P97457|MLRS_MOUSE	Myosin regulatory light chain 2, skeletal muscle isoform	1.25993	0.022
P99026	Psmb4	sp|P99026|PSB4_MOUSE	Proteasome subunit beta type-4	0.514438	0.0002
Q07797	Lgals3bp	sp|Q07797|LG3BP_MOUSE	Galectin-3-binding protein	0.458874	0.0005
Q3TIW9	Enpp7	sp|Q3TIW9|ENPP7_MOUSE	Ectonucleotide pyrophosphatase/phosphodiesterase family member 7	0.503086	0.0004
Q60692	Psmb6	sp|Q60692|PSB6_MOUSE	Proteasome subunit beta type-6	0.448565	0.01
Q60997	Dmbt1	sp|Q60997|DMBT1_MOUSE	Deleted in malignant brain tumors 1 protein	-1.04003	1.78 x 10-9
Q61847	Mep1b	sp|Q61847|MEP1B_MOUSE	Meprin A subunit beta	1.20313	1.32 x 10-9
Q62395	Tff3	sp|Q62395|TFF3_MOUSE	Trefoil factor 3	-1.61461	2.47 x 10-6
Q6DYE8	Enpp3	sp|Q6DYE8|ENPP3_MOUSE	Ectonucleotide pyrophosphatase/phosphodiesterase family member 3	1.06464	1.90 x 10-10
Q6P8U6	Pnlip	sp|Q6P8U6|LIPP_MOUSE	Pancreatic triacylglycerol lipase	-0.891802	2.40 x 10-8
Q6Q473	Clca4a	sp|Q6Q473|CLA4A_MOUSE	Calcium-activated chloride channel regulator 4A	1.29611	2.20 x 10-23
Q7M758	Naaladl1	sp|Q7M758|NALDL_MOUSE	Aminopeptidase NAALADL1	-0.282447	3.88 x 10-6
Q7TPZ8	Cpa1	sp|Q7TPZ8|CBPA1_MOUSE	Carboxypeptidase A1	1.89341	2.20 x 10-25
Q8C6C9	Leg1	sp|Q8C6C9|LEG1H_MOUSE	Protein LEG1 homolog	-0.444053	0.0008
Q8K0C5	Zg16	sp|Q8K0C5|ZG16_MOUSE	Zymogen granule membrane protein 16	-1.1606	4.48 x 10-8
Q8K0C9	Gmds	sp|Q8K0C9|GMDS_MOUSE	GDP-mannose 4,6 dehydratase	1.44374	1.61 x 10-5
Q8R016	Blmh	sp|Q8R016|BLMH_MOUSE	Bleomycin hydrolase	0.422469	3.70 x 10-5
Q8R1M8	Mptx1	sp|Q8R1M8|MPTX_MOUSE	Mucosal pentraxin	0.899269	0.0001
Q8R3G9	Tspan8	sp|Q8R3G9|TSN8_MOUSE	Tetraspanin-8	-0.492055	0.004
Q8VCI0	Plbd1	sp|Q8VCI0|PLBL1_MOUSE	Phospholipase B-like 1	0.575934	9.14 x 10-5
Q8VCN5	Cth	sp|Q8VCN5|CGL_MOUSE	Cystathionine gamma-lyase	0.839982	2.01 x 10-7
Q9CPY7	Lap3	sp|Q9CPY7|AMPL_MOUSE	Cytosol aminopeptidase	-1.15939	2.30 x 10-10
Q9CQC2	Clps	sp|Q9CQC2|COL_MOUSE	Colipase	-1.27823	1.14 x 10-6
Q9CR35	Ctrb1	sp|Q9CR35|CTRB1_MOUSE	Chymotrypsinogen B	-2.24909	3.96 x 10-11
Q9CZU6	Cs	sp|Q9CZU6|CISY_MOUSE	Citrate synthase, mitochondrial	1.44993	2.69 x 10-10
Q9D733	Gp2	sp|Q9D733|GP2_MOUSE	Pancreatic secretory granule membrane major glycoprotein GP2	-2.35587	3.35 x 10-9
Q9D7Z6	Clca1	sp|Q9D7Z6|CLCA1_MOUSE	Calcium-activated chloride channel regulator 1	0.328443	5.69 x 10-6
Q9JHE3	Asah2	sp|Q9JHE3|ASAH2_MOUSE	Neutral ceramidase	0.286713	0.001
Q9JLB4	Cubn	sp|Q9JLB4|CUBN_MOUSE	Cubilin	-0.838233	4.64 x 10-8
Q9QUM9	Psma6	sp|Q9QUM9|PSA6_MOUSE	Proteasome subunit alpha type-6	0.690029	7.66 x 10-6
Q9R100	Cdh17	sp|Q9R100|CAD17_MOUSE	Cadherin-17	0.621989	0.0006
Q9R1P0	Psma4	sp|Q9R1P0|PSA4_MOUSE	Proteasome subunit alpha type-4	0.637383	0.0003
Q9R1P1	Psmb3	sp|Q9R1P1|PSB3_MOUSE	Proteasome subunit beta type-3	0.524008	0.003
Q9R1P4	Psma1	sp|Q9R1P4|PSA1_MOUSE	Proteasome subunit alpha type-1	1.08058	0.001
Q9Z0L8	Ggh	sp|Q9Z0L8|GGH_MOUSE	Gamma-glutamyl hydrolase	0.212761	0.004
Q9Z2U1	Psma5	sp|Q9Z2U1|PSA5_MOUSE	Proteasome subunit alpha type-5	0.927005	0.0005
Q9Z2W0	Dnpep	sp|Q9Z2W0|DNPEP_MOUSE	Aspartyl aminopeptidase	-0.445964	1.01 x 10-5
A2BIM8	Mup18	sp|A2BIM8|MUP18_MOUSE	Major urinary protein 18	0.675013	9.08 x 10-6
P00688	Amy2	sp|P00688|AMYP_MOUSE	Pancreatic alpha-amylase	-0.680366	2.99 x 10-6
P00687	Amy1	sp|P00687|AMY1_MOUSE	Alpha-amylase 1	-0.926081	3.34 x 10-6
P01644	KV5AB	sp|P01644|KV5AB_MOUSE	Ig kappa chain V-V region HP R16.7	-0.724379	6.23 x 10-5
P01648	KV5AF	sp|P01648|KV5AF_MOUSE	Ig kappa chain V-V region HP 91A3	-0.789405	0.009
P01654	KV3A1	sp|P01654|KV3A1_MOUSE	Ig kappa chain V-III region PC 2880/PC 1229	-0.852	1.12 x 10-5
P01723	LV1A	sp|P01723|LV1A_MOUSE	Ig lambda-1 chain V region	-0.856468	1.30 x 10-5
P06151	Ldha	sp|P06151|LDHA_MOUSE	L-lactate dehydrogenase A chain	1.80781	0.0006
P06330	HVM51	sp|P06330|HVM51_MOUSE	Ig heavy chain V region AC38 205.12	-1.91113	1.79 x 10-11
P07758	Serpina1a	sp|P07758|A1AT1_MOUSE	Alpha-1-antitrypsin 1-1	0.610442	3.78 x 10-5
P15947	Klk1	sp|P15947|KLK1_MOUSE	Kallikrein-1	-2.39355	8.33 x 10-11
P24822	Iap	sp|P24822|PPBI_MOUSE	Intestinal-type alkaline phosphatase	-1.61547	5.24 x 10-12
P29391	Ftl1	sp|P29391|FRIL1_MOUSE	Ferritin light chain 1	0.646795	1.36 x 10-6
P60710	Actb	sp|P60710|ACTB_MOUSE	Actin, cytoplasmic 1	0.728294	0.0005
Q8K419	Lgals4	sp|Q8K419|LEG4_MOUSE	Galectin-4	0.561645	0.0001
Q9Z2U0	Psma7	sp|Q9Z2U0|PSA7_MOUSE	Proteasome subunit alpha type-7	0.50085	0.004
