# Supplementary material for: Gut Luminal Exosomes in Young and Old Mice: Multi‐Omic Characteristics and Regulation of Gut Permeability
Source: Aging Cell. 2026 Mar 26;25(4):e70455. doi: 10.1111/acel.70455 (PMC13140840; doi:10.1111/acel.70455)
Supplement: Supplementary file 14 — Table S5: List of statistically significant differentially expressed luminal fecal exosome (LFE) proteins identified in mouse genome of young male (YM) versus young female (YF) Mice. [file ACEL-25-e70455-s003.xlsx]

## Sheet: YM-YF Significant
Table S5: List of statistically significant differentially expressed luminal fecal exosome (LFE) proteins identified in young male (YM) versus young female (YF) mice.
Protein ID	Gene	Protein	Description	Fold change (log2)	p-value
O70570	Pigr	sp|O70570|PIGR_MOUSE	Polymeric immunoglobulin receptor	-0.326646	2.61 x 10-5
O88593	Pglyrp1	sp|O88593|PGRP1_MOUSE	Peptidoglycan recognition protein 1	-0.841556	8.85 x 10-4
P01592	Jchain	sp|P01592|IGJ_MOUSE	Immunoglobulin J chain	-0.434904	2.61 x 10-7
P01631	KV2A7	sp|P01631|KV2A7_MOUSE	Ig kappa chain V-II region 26-10	-0.355185	2.73 x 10-3
P01633	Igk-V19-17	sp|P01633|KV5A1_MOUSE	Ig kappa chain V19-17	-0.393817	6.90 x 10-5
P01635	KV5A3	sp|P01635|KV5A3_MOUSE	Ig kappa chain V-V region K2 (Fragment)	-1.25245	1.49 x 10-7
P01636	KV5A4	sp|P01636|KV5A4_MOUSE	Ig kappa chain V-V region MOPC 149	-1.52716	1.03 x 10-5
P01837	Igkc	sp|P01837|IGKC_MOUSE	Immunoglobulin kappa constant	-0.797178	8.1 x 10-6
P01878	IGHA	sp|P01878|IGHA_MOUSE	Ig alpha chain C region	-0.585472	7.6 x 10-6
P09528	Fth1	sp|P09528|FRIH_MOUSE	Ferritin heavy chain	0.296352	0.0002
P14069	S100a6	sp|P14069|S10A6_MOUSE	Protein S100-A6	-0.4979	0.0003
P16406	Enpep	sp|P16406|AMPE_MOUSE	Glutamyl aminopeptidase	0.347303	1.09 x 10-5
P27005	S100a8	sp|P27005|S10A8_MOUSE	Protein S100-A8	-0.390779	1.62 x 10-4
P28825	Mep1a	sp|P28825|MEP1A_MOUSE	Meprin A subunit alpha	0.70229	6.69 x 10-8
P31725	S100a9	sp|P31725|S10A9_MOUSE	Protein S100-A9	-0.305231	0.0002
P35230	Reg3b	sp|P35230|REG3B_MOUSE	Regenerating islet-derived protein 3-beta	-0.45576	2.46x 10-4
P45952	Acadm	sp|P45952|ACADM_MOUSE	Medium-chain specific acyl-CoA dehydrogenase, mitochondrial	0.45145	0.002
P97429	Anxa4	sp|P97429|ANXA4_MOUSE	Annexin A4	0.682664	8.44 x 10-8
Q3TIW9	Enpp7	sp|Q3TIW9|ENPP7_MOUSE	Ectonucleotide pyrophosphatase/phosphodiesterase family member 7	-0.499532	0.0003
Q61391	Mme	sp|Q61391|NEP_MOUSE	Neprilysin	0.430312	0.0004
Q61847	Mep1b	sp|Q61847|MEP1B_MOUSE	Meprin A subunit beta	0.258571	0.002
Q62395	Tff3	sp|Q62395|TFF3_MOUSE	Trefoil factor 3	-0.896443	2.12 x 10-4
Q6P8U6	Pnlip	sp|Q6P8U6|LIPP_MOUSE	Pancreatic triacylglycerol lipase	0.980456	7.89 x 10-10
Q6Q473	Clca4a	sp|Q6Q473|CLA4A_MOUSE	Calcium-activated chloride channel regulator 4A	-0.580957	1.96 x 10-6
Q7M758	Naaladl1	sp|Q7M758|NALDL_MOUSE	Aminopeptidase NAALADL1	0.271172	4.67 x 10-4
Q8C6C9	Leg1	sp|Q8C6C9|LEG1H_MOUSE	Protein LEG1 homolog	0.974001	4.72 x 10-7
Q9CQ52	Cela3b	sp|Q9CQ52|CEL3B_MOUSE	Chymotrypsin-like elastase family member 3B	0.479733	1.46 x 10-6
Q9CQC2	Clps	sp|Q9CQC2|COL_MOUSE	Colipase	0.604644	1.31 x 10-5
Q9CR35	Ctrb1	sp|Q9CR35|CTRB1_MOUSE	Chymotrypsinogen B	-1.05968	1.00 x 10-8
Q9CZU6	Cs	sp|Q9CZU6|CISY_MOUSE	Citrate synthase, mitochondrial	0.44126	2.00 x 10-4
Q9JHE3	Asah2	sp|Q9JHE3|ASAH2_MOUSE	Neutral ceramidase	0.305151	8.46 x 10-4
Q9R100	Cdh17	sp|Q9R100|CAD17_MOUSE	Cadherin-17	-0.651341	2.62 x 10-4
Q9Z0L8	Ggh	sp|Q9Z0L8|GGH_MOUSE	Gamma-glutamyl hydrolase	-0.525277	2.80 x 10-6
Q9Z2W0	Dnpep	sp|Q9Z2W0|DNPEP_MOUSE	Aspartyl aminopeptidase	0.334424	6.38 x 10-6
A2BIM8	Mup18	sp|A2BIM8|MUP18_MOUSE	Major urinary protein 18	2.79258	9.15 x 10-13
P11589	Mup2	sp|P11589|MUP2_MOUSE	Major urinary protein 2	1.76943	1.10 x 10-7
P00688	Amy2	sp|P00688|AMYP_MOUSE	Pancreatic alpha-amylase	-0.402491	1.94 x 10-4
P01644	KV5AB	sp|P01644|KV5AB_MOUSE	Ig kappa chain V-V region HP R16.7	-0.564838	4.50 x 10-5
P01654	KV3A1	sp|P01654|KV3A1_MOUSE	Ig kappa chain V-III region PC 2880/PC 1229	-1.01656	1.81 x 10-6
P01723	LV1A	sp|P01723|LV1A_MOUSE	Ig lambda-1 chain V region	0.592583	6.62 x 10-5
P06330	HVM51	sp|P06330|HVM51_MOUSE	Ig heavy chain V region AC38 205.12	-0.978979	6.15 x 10-13
P07758	Serpina1a	sp|P07758|A1AT1_MOUSE	Alpha-1-antitrypsin 1-1	0.661917	0.002
P17563	Selenbp1	sp|P17563|SBP1_MOUSE	Methanethiol oxidase	0.64054	5.05 x 10-6
P24822	Iap	sp|P24822|PPBI_MOUSE	Intestinal-type alkaline phosphatase	-0.272459	1.32 x 10-6
Q9D154	Serpinb1a	sp|Q9D154|ILEUA_MOUSE	Leukocyte elastase inhibitor A	0.430547	5.28 x 10-4
