# Supplementary material for: Gut Luminal Exosomes in Young and Old Mice: Multi‐Omic Characteristics and Regulation of Gut Permeability
Source: Aging Cell. 2026 Mar 26;25(4):e70455. doi: 10.1111/acel.70455 (PMC13140840; doi:10.1111/acel.70455)
Supplement: Supplementary file 15 — Table S6: List of statistically significant Gene Ontology (GO) terms, KEGG pathways, and tissue‐specific features identified in mouse genome of aged OM versus OF mice. [file ACEL-25-e70455-s004.xlsx]

## Sheet: Go and KEGG
Table S6: List of statistically significant Gene Ontology (GO) terms, KEGG pathways, and tissue-specific features identified in mouse genome of aged OM versus OF mice.
#category	term ID	term description	FDR
GO Process	GO:0044278	Cell wall disruption in another organism	1.11e-06
GO Process	GO:0006508	Proteolysis	1.55e-05
GO Process	GO:0019730	Antimicrobial humoral response	0.0001
GO Process	GO:0035821	Modulation of process of another organism	0.0001
GO Process	GO:0006959	Humoral immune response	0.0002
GO Process	GO:0061844	Antimicrobial humoral immune response mediated by antimicrobial peptide	0.00023
GO Process	GO:0007586	Digestion	0.00083
GO Process	GO:0043171	Peptide catabolic process	0.0044
GO Process	GO:0008152	Metabolic process	0.0059
GO Process	GO:0043434	Response to peptide hormone	0.0059
GO Process	GO:1901564	Organonitrogen compound metabolic process	0.0059
GO Process	GO:0016485	Protein processing	0.0061
GO Process	GO:0009056	Catabolic process	0.0079
GO Process	GO:0044419	Biological process involved in interspecies interaction between organisms	0.0091
GO Process	GO:0071704	Organic substance metabolic process	0.0091
GO Process	GO:1901575	Organic substance catabolic process	0.014
GO Process	GO:0042592	Homeostatic process	0.0174
GO Process	GO:0009725	Response to hormone	0.023
GO Process	GO:0098542	Defense response to other organism	0.025
GO Process	GO:0006952	Defense response	0.0309
GO Process	GO:0019538	Protein metabolic process	0.0321
GO Process	GO:0051707	Response to other organism	0.0321
GO Process	GO:0006955	Immune response	0.0345
GO Process	GO:1901565	Organonitrogen compound catabolic process	0.0347
GO Process	GO:1904699	Positive regulation of acinar cell proliferation	0.0429
GO Function	GO:0042834	Peptidoglycan binding	1.19e-09
GO Function	GO:0008238	Exopeptidase activity	3.8e-08
GO Function	GO:0008233	Peptidase activity	7.57e-08
GO Function	GO:0004177	Aminopeptidase activity	2.38e-06
GO Function	GO:0070492	Oligosaccharide binding	4.89e-06
GO Function	GO:0008237	Metallopeptidase activity	6.97e-06
GO Function	GO:0016787	Hydrolase activity	4.74e-05
GO Function	GO:0042802	Identical protein binding	4.76e-05
GO Function	GO:0008270	Zinc ion binding	8.85e-05
GO Function	GO:0046914	Transition metal ion binding	0.00015
GO Function	GO:0005539	Glycosaminoglycan binding	0.00019
GO Function	GO:0003824	Catalytic activity	0.00047
GO Function	GO:0043167	Ion binding	0.0018
GO Function	GO:0005488	Binding	0.0029
GO Function	GO:0046872	Metal ion binding	0.0029
GO Function	GO:0030246	Carbohydrate binding	0.0064
GO Function	GO:0005509	Calcium ion binding	0.0099
GO Function	GO:0008235	Metalloexopeptidase activity	0.0101
GO Function	GO:0004175	Endopeptidase activity	0.0158
GO Function	GO:0140096	Catalytic activity, acting on a protein	0.045
GO Component	GO:0005615	Extracellular space	2.04e-16
GO Component	GO:0005576	Extracellular region	6.03e-16
GO Component	GO:0042588	Zymogen granule	3.02e-11
GO Component	GO:0045177	Apical part of cell	1.14e-08
GO Component	GO:0062023	Collagen-containing extracellular matrix	4.26e-08
GO Component	GO:0030141	Secretory granule	2.93e-07
GO Component	GO:0043209	Myelin sheath	2.93e-07
GO Component	GO:0042589	Zymogen granule membrane	4.45e-07
GO Component	GO:0016324	Apical plasma membrane	6.66e-07
GO Component	GO:0031982	Vesicle	9.99e-07
GO Component	GO:0099503	Secretory vesicle	1.73e-06
GO Component	GO:0031410	Cytoplasmic vesicle	7.25e-06
GO Component	GO:0098590	Plasma membrane region	4.48e-05
GO Component	GO:0030667	Secretory granule membrane	0.00012
GO Component	GO:0009986	Cell surface	0.00017
GO Component	GO:0005903	Brush border	0.0086
GO Component	GO:0031253	Cell projection membrane	0.0115
GO Component	GO:0012505	Endomembrane system	0.019
GO Component	GO:0012506	Vesicle membrane	0.0278
GO Component	GO:0045178	Basal part of cell	0.0311
GO Component	GO:0046581	Intercellular canaliculus	0.0419
KEGG	mmu04972	Pancreatic secretion	3.73e-07
KEGG	mmu04974	Protein digestion and absorption	5.21e-06
KEGG	mmu04614	Renin-angiotensin system	0.00055
KEGG	mmu01100	Metabolic pathways	0.0071
KEGG	mmu01200	Carbon metabolism	0.0299
TISSUES	BTO:0001491	Viscus	9.31e-13
TISSUES	BTO:0000345	Digestive gland	1.52e-11
TISSUES	BTO:0000511	Gastrointestinal tract	1.25e-09
TISSUES	BTO:0000988	Pancreas	1.25e-09
TISSUES	BTO:0000648	Intestine	2.17e-09
TISSUES	BTO:0000651	Small intestine	4.3e-09
TISSUES	BTO:0001489	Whole body	3.05e-07
TISSUES	BTO:0000522	Gland	7.07e-07
TISSUES	BTO:0001488	Endocrine gland	4.27e-06
TISSUES	BTO:0000365	Duodenum	0.00037
TISSUES	BTO:0001702	Left atrium	0.0016
TISSUES	BTO:0001703	Right atrium	0.0023
TISSUES	BTO:0000759	Liver	0.0025
TISSUES	BTO:0000424	Erythrocyte	0.0043
TISSUES	BTO:0001630	Right ventricle	0.0075
TISSUES	BTO:0000837	MDCK cell	0.0083
TISSUES	BTO:0002656	Sickle cell	0.0083
TISSUES	BTO:0000167	Adenocarcinoma cell line	0.0087
TISSUES	BTO:0001629	Left ventricle	0.0105
TISSUES	BTO:0000067	Kidney cell line	0.0146
TISSUES	BTO:0001281	Spleen	0.0385
TISSUES	BTO:0002045	Capillary	0.0456
