# Supplementary material for: Gut Luminal Exosomes in Young and Old Mice: Multi‐Omic Characteristics and Regulation of Gut Permeability
Source: Aging Cell. 2026 Mar 26;25(4):e70455. doi: 10.1111/acel.70455 (PMC13140840; doi:10.1111/acel.70455)
Supplement: Supplementary file 17 — Table S8: List of statistically significant Gene Ontology (GO) terms, KEGG pathways, and tissue‐specific features identified in mouse genome of aged OF versus YF mice. [file ACEL-25-e70455-s014.xlsx]

## Sheet: OF vs YF Go and KEGG 
Table S8: List of statistically significant Gene Ontology (GO) terms, KEGG pathways, and tissue-specific features identified in mouse genome of aged OF versus YF mice.
#category	term ID	term description	FDR
GO Process	GO:0006508	Proteolysis	1.01e-08
GO Process	GO:0009056	Catabolic process	9.3e-08
GO Process	GO:1901575	Organic substance catabolic process	2.46e-07
GO Process	GO:0007586	Digestion	1.07e-06
GO Process	GO:1901564	Organonitrogen compound metabolic process	5.75e-06
GO Process	GO:0008152	Metabolic process	1.69e-05
GO Process	GO:1901565	Organonitrogen compound catabolic process	2.73e-05
GO Process	GO:0071704	Organic substance metabolic process	5.81e-05
GO Process	GO:0006807	Nitrogen compound metabolic process	0.00096
GO Process	GO:0019538	Protein metabolic process	0.00096
GO Process	GO:0044238	Primary metabolic process	0.0015
GO Process	GO:0019730	Antimicrobial humoral response	0.0056
GO Process	GO:0043170	Macromolecule metabolic process	0.0076
GO Process	GO:0018119	Peptidyl-cysteine S-nitrosylation	0.008
GO Process	GO:0061844	Antimicrobial humoral immune response mediated by antimicrobial peptide	0.0131
GO Process	GO:0044248	Cellular catabolic process	0.0139
GO Process	GO:0009617	Response to bacterium	0.015
GO Process	GO:0010498	Proteasomal protein catabolic process	0.0209
GO Process	GO:0044241	Lipid digestion	0.0258
GO Process	GO:0050667	Homocysteine metabolic process	0.0258
GO Process	GO:0009605	Response to external stimulus	0.037
GO Process	GO:0030163	Protein catabolic process	0.044
GO Function	GO:0008233	Peptidase activity	9.77e-09
GO Function	GO:0005509	Calcium ion binding	2.08e-08
GO Function	GO:0008238	Exopeptidase activity	2.17e-08
GO Function	GO:0016787	Hydrolase activity	3.28e-07
GO Function	GO:0004177	Aminopeptidase activity	3.41e-07
GO Function	GO:0008237	Metallopeptidase activity	7.43e-07
GO Function	GO:0043169	Cation binding	9.74e-07
GO Function	GO:0046872	Metal ion binding	1.6e-06
GO Function	GO:0043167	Ion binding	2.09e-06
GO Function	GO:0042802	Identical protein binding	5.43e-05
GO Function	GO:0008235	Metalloexopeptidase activity	0.00012
GO Function	GO:0008270	Zinc ion binding	0.00012
GO Function	GO:0046914	Transition metal ion binding	0.00012
GO Function	GO:0042834	Peptidoglycan binding	0.00037
GO Function	GO:0003824	Catalytic activity	0.00068
GO Function	GO:0005488	Binding	0.0014
GO Function	GO:0004175	Endopeptidase activity	0.0067
GO Function	GO:0048306	Calcium-dependent protein binding	0.0127
GO Function	GO:0140096	Catalytic activity, acting on a protein	0.0235
GO Function	GO:0070006	Metalloaminopeptidase activity	0.036
GO Component	GO:0005576	Extracellular region	5.46e-16
GO Component	GO:0005615	Extracellular space	1.26e-15
GO Component	GO:0005839	Proteasome core complex	7.06e-13
GO Component	GO:0019773	Proteasome core complex, alpha-subunit complex	4.91e-09
GO Component	GO:0042588	Zymogen granule	8e-07
GO Component	GO:0045177	Apical part of cell	8.94e-07
GO Component	GO:0042589	Zymogen granule membrane	2e-06
GO Component	GO:0016324	Apical plasma membrane	2.82e-05
GO Component	GO:0070062	Extracellular exosome	0.00056
GO Component	GO:0030016	Myofibril	0.0013
GO Component	GO:0098590	Plasma membrane region	0.0015
GO Component	GO:0019774	Proteasome core complex, beta-subunit complex	0.0023
GO Component	GO:0043209	Myelin sheath	0.0033
GO Component	GO:0062023	Collagen-containing extracellular matrix	0.0033
GO Component	GO:0031982	Vesicle	0.0069
GO Component	GO:0005902	Microvillus	0.0083
GO Component	GO:0017090	Meprin A complex	0.0083
GO Component	GO:0071751	Secretory IgA immunoglobulin complex	0.0083
GO Component	GO:0005865	Striated muscle thin filament	0.01
GO Component	GO:0071682	Endocytic vesicle lumen	0.0102
GO Component	GO:0031528	Microvillus membrane	0.0177
GO Component	GO:0030017	Sarcomere	0.0194
GO Component	GO:0140535	Intracellular protein-containing complex	0.0194
GO Component	GO:0031526	Brush border membrane	0.0198
GO Component	GO:0005903	Brush border	0.0207
GO Component	GO:0098858	Actin-based cell projection	0.0334
GO Component	GO:0030141	Secretory granule	0.0339
GO Component	GO:0031253	Cell projection membrane	0.0432
GO Component	GO:0046581	Intercellular canaliculus	0.0466
GO Component	GO:0015629	Actin cytoskeleton	0.0477
KEGG	mmu03050	Proteasome	2.9e-10
KEGG	mmu05017	Spinocerebellar ataxia	3.39e-09
KEGG	mmu04972	Pancreatic secretion	8.81e-08
KEGG	mmu05010	Alzheimer disease	2.24e-06
KEGG	mmu05012	Parkinson disease	3.54e-06
KEGG	mmu05020	Prion disease	7.23e-06
KEGG	mmu05016	Huntington disease	1.83e-05
KEGG	mmu05014	Amyotrophic lateral sclerosis	9.11e-05
KEGG	mmu04974	Protein digestion and absorption	0.00021
KEGG	mmu01100	Metabolic pathways	0.001
KEGG	mmu00500	Starch and sucrose metabolism	0.0092
KEGG	mmu01230	Biosynthesis of amino acids	0.0092
TISSUES	BTO:0001491	Viscus	2.34e-21
TISSUES	BTO:0001489	Whole body	4.04e-17
TISSUES	BTO:0001103	Skeletal muscle	2.7e-13
TISSUES	BTO:0001369	Vertebrate muscular system	2.43e-12
TISSUES	BTO:0000165	C2C12 cell	3.13e-12
TISSUES	BTO:0000887	Muscle	1.4e-11
TISSUES	BTO:0001486	Skeletal system	3.84e-10
TISSUES	BTO:0000345	Digestive gland	3.87e-10
TISSUES	BTO:0000522	Gland	1.04e-09
TISSUES	BTO:0000511	Gastrointestinal tract	1.74e-09
TISSUES	BTO:0000651	Small intestine	1.74e-09
TISSUES	BTO:0000648	Intestine	2.85e-09
TISSUES	BTO:0000988	Pancreas	7.76e-08
TISSUES	BTO:0001630	Right ventricle	1.25e-07
TISSUES	BTO:0000421	Connective tissue	1.37e-07
TISSUES	BTO:0001629	Left ventricle	3.17e-07
TISSUES	BTO:0000365	Duodenum	4.67e-07
TISSUES	BTO:0001488	Endocrine gland	8e-07
TISSUES	BTO:0000067	Kidney cell line	1.12e-06
TISSUES	BTO:0001702	Left atrium	3.69e-06
TISSUES	BTO:0000167	Adenocarcinoma cell line	3.96e-06
TISSUES	BTO:0000431	Excretory gland	5.08e-06
TISSUES	BTO:0001703	Right atrium	6.63e-06
TISSUES	BTO:0001487	Adipose tissue	9.27e-06
TISSUES	BTO:0001281	Spleen	6.03e-05
TISSUES	BTO:0001243	Shoot	7.67e-05
TISSUES	BTO:0000007	HEK-293 cell	0.00013
TISSUES	BTO:0000404	Epidermis	0.00027
TISSUES	BTO:0000567	HeLa cell	0.00027
TISSUES	BTO:0000570	Hematopoietic system	0.00027
TISSUES	BTO:0000088	Cardiovascular system	0.00029
TISSUES	BTO:0000203	Respiratory system	0.00032
TISSUES	BTO:0000917	Needle	0.00034
TISSUES	BTO:0000759	Liver	0.00037
TISSUES	BTO:0001461	Whole plant	0.00052
TISSUES	BTO:0003092	Urinary system	0.00099
TISSUES	BTO:0001244	Urinary tract	0.0011
TISSUES	BTO:0001421	Uterine cervix	0.0011
TISSUES	BTO:0000284	Organism form	0.0012
TISSUES	BTO:0000562	Heart	0.0012
TISSUES	BTO:0000753	Lymphoid tissue	0.0012
TISSUES	BTO:0000156	Brown adipose tissue	0.0013
TISSUES	BTO:0000713	Leaf	0.0013
TISSUES	BTO:0000044	Tear gland	0.0022
TISSUES	BTO:0000763	Lung	0.0022
TISSUES	BTO:0001043	Adult	0.0022
TISSUES	BTO:0002658	Collecting duct cell line	0.0025
TISSUES	BTO:0000163	Corolla	0.003
TISSUES	BTO:0000286	Cornea	0.003
TISSUES	BTO:0001307	Stomach	0.003
TISSUES	BTO:0004253	Plant candle	0.003
TISSUES	BTO:0005692	Column	0.003
TISSUES	BTO:0005810	Immune system	0.003
TISSUES	BTO:0000671	Kidney	0.004
TISSUES	BTO:0000442	Fat body	0.0044
TISSUES	BTO:0000571	Hemocyte	0.0044
TISSUES	BTO:0000572	Hemolymph	0.0044
TISSUES	BTO:0000837	MDCK cell	0.0044
TISSUES	BTO:0002674	Medial geniculate body	0.0044
TISSUES	BTO:0002854	Corn silk	0.0044
TISSUES	BTO:0004055	COS cell	0.0044
TISSUES	BTO:0000174	Embryonic structure	0.0046
TISSUES	BTO:0000379	Embryo	0.0047
TISSUES	BTO:0001613	Colorectum	0.0056
TISSUES	BTO:0000706	Large intestine	0.0057
TISSUES	BTO:0004523	TM-3 cell	0.0057
TISSUES	BTO:0001424	Uterus	0.0072
TISSUES	BTO:0001190	Root nodule	0.0075
TISSUES	BTO:0002181	HEK-293T cell	0.0075
TISSUES	BTO:0001188	Root	0.0082
TISSUES	BTO:0001532	Rectal cancer cell line	0.0082
TISSUES	BTO:0000018	A-549 cell	0.0095
TISSUES	BTO:0003913	mIMCD-3 cell	0.0095
TISSUES	BTO:0000453	Fibroblast cell line	0.0097
TISSUES	BTO:0000879	Lateral ventricle	0.0104
TISSUES	BTO:0001729	Forelimb	0.0104
TISSUES	BTO:0000599	Hep-G2 cell	0.0113
TISSUES	BTO:0000634	Integument	0.0113
TISSUES	BTO:0004058	C3H10T1/2 cell	0.0113
TISSUES	BTO:0000128	Blastula	0.013
TISSUES	BTO:0000731	Acute lymphoblastic leukemia cell	0.0133
TISSUES	BTO:0000078	Microglia	0.0145
TISSUES	BTO:0000469	Flower	0.0153
TISSUES	BTO:0000797	Colonic cancer cell line	0.0153
TISSUES	BTO:0000439	Eye	0.0166
TISSUES	BTO:0000601	Hippocampus	0.0172
TISSUES	BTO:0000669	Embryonic cell line	0.0188
TISSUES	BTO:0000123	Bladder	0.019
TISSUES	BTO:0002045	Capillary	0.0203
TISSUES	BTO:0000161	Lung fibroblast cell line	0.0264
TISSUES	BTO:0001316	Submandibular gland	0.0264
TISSUES	BTO:0004725	Embryonic fibroblast	0.0266
TISSUES	BTO:0001456	White adipose tissue	0.0272
TISSUES	BTO:0000269	Colon	0.0288
TISSUES	BTO:0000282	Head	0.0299
TISSUES	BTO:0000369	Egg	0.0317
TISSUES	BTO:0000787	Gastric cancer cell line	0.0317
TISSUES	BTO:0001090	Mouth	0.0334
TISSUES	BTO:0002572	MEF cell	0.0346
TISSUES	BTO:0000020	Abdomen	0.0362
TISSUES	BTO:0000975	Ovary	0.0391
TISSUES	BTO:0001493	Trunk	0.0455
TISSUES	BTO:0001388	Trachea	0.0496
TISSUES	BTO:0001912	Breast adenocarcinoma cell line	0.0496
TISSUES	BTO:0004701	Dorsal striatum	0.0496
TISSUES	BTO:0003091	Urogenital system	0.0498
