# Supplementary material for: Gut Luminal Exosomes in Young and Old Mice: Multi‐Omic Characteristics and Regulation of Gut Permeability
Source: Aging Cell. 2026 Mar 26;25(4):e70455. doi: 10.1111/acel.70455 (PMC13140840; doi:10.1111/acel.70455)
Supplement: Supplementary file 18 — Table S9: List of statistically significant Gene Ontology (GO) terms, KEGG pathways, and tissue‐specific features identified in mouse genome of young YM versus YF mice. [file ACEL-25-e70455-s009.xlsx]

## Sheet: Go and KEGG
Table S9: List of statistically significant Gene Ontology (GO) terms, KEGG pathways, and tissue-specific features identified in mouse genome of young YM versus YF mice.
#category	term ID	term description	FDR
GO Process	GO:0006508	Proteolysis	2.5e-06
GO Process	GO:0007586	Digestion	2.5e-06
GO Process	GO:0044278	Cell wall disruption in another organism	3.91e-05
GO Process	GO:1901564	Organonitrogen compound metabolic process	9.76e-05
GO Process	GO:0044241	Lipid digestion	0.00026
GO Process	GO:0019730	Antimicrobial humoral response	0.00048
GO Process	GO:0071704	Organic substance metabolic process	0.00072
GO Process	GO:0008152	Metabolic process	0.00075
GO Process	GO:0035821	Modulation of process of another organism	0.00075
GO Process	GO:0009056	Catabolic process	0.0014
GO Process	GO:0061844	Antimicrobial humoral immune response mediated by antimicrobial peptide	0.0014
GO Process	GO:0043434	Response to peptide hormone	0.0016
GO Process	GO:0016485	Protein processing	0.0025
GO Process	GO:0046466	Membrane lipid catabolic process	0.0025
GO Process	GO:0044238	Primary metabolic process	0.004
GO Process	GO:0006807	Nitrogen compound metabolic process	0.0051
GO Process	GO:0006952	Defense response	0.0083
GO Process	GO:0016042	Lipid catabolic process	0.0093
GO Process	GO:0019538	Protein metabolic process	0.0096
GO Process	GO:1901575	Organic substance catabolic process	0.0096
GO Process	GO:0043170	Macromolecule metabolic process	0.0279
GO Process	GO:0009725	Response to hormone	0.0337
GO Process	GO:0070488	Neutrophil aggregation	0.0376
GO Process	GO:1904699	Positive regulation of acinar cell proliferation	0.0376
GO Process	GO:0030149	Sphingolipid catabolic process	0.04
GO Process	GO:0043171	Peptide catabolic process	0.04
GO Process	GO:0043542	Endothelial cell migration	0.041
GO Process	GO:0031638	Zymogen activation	0.0414
GO Process	GO:1901565	Organonitrogen compound catabolic process	0.043
GO Function	GO:0008233	Peptidase activity	5.45e-13
GO Function	GO:0016787	Hydrolase activity	7.78e-12
GO Function	GO:0042834	Peptidoglycan binding	1.65e-10
GO Function	GO:0008237	Metallopeptidase activity	1.57e-07
GO Function	GO:0008238	Exopeptidase activity	1.96e-07
GO Function	GO:0008270	Zinc ion binding	3.03e-07
GO Function	GO:0003824	Catalytic activity	5.69e-07
GO Function	GO:0004175	Endopeptidase activity	1.48e-06
GO Function	GO:0004252	Serine-type endopeptidase activity	1.48e-06
GO Function	GO:0005509	Calcium ion binding	1.48e-06
GO Function	GO:0046914	Transition metal ion binding	2.77e-06
GO Function	GO:0140096	Catalytic activity, acting on a protein	5.52e-06
GO Function	GO:0043169	Cation binding	1.27e-05
GO Function	GO:0046872	Metal ion binding	3.23e-05
GO Function	GO:0070492	Oligosaccharide binding	7.27e-05
GO Function	GO:0004806	Triglyceride lipase activity	0.00014
GO Function	GO:0008235	Metalloexopeptidase activity	0.0002
GO Function	GO:0004180	Carboxypeptidase activity	0.0013
GO Function	GO:0016298	Lipase activity	0.0035
GO Function	GO:0043167	Ion binding	0.0042
GO Function	GO:0004181	Metallocarboxypeptidase activity	0.0107
GO Function	GO:0048306	Calcium-dependent protein binding	0.0212
GO Function	GO:0004177	Aminopeptidase activity	0.0242
GO Component	GO:0005576	Extracellular region	5.99e-22
GO Component	GO:0005615	Extracellular space	1.93e-21
GO Component	GO:0062023	Collagen-containing extracellular matrix	8e-10
GO Component	GO:0042588	Zymogen granule	5.58e-08
GO Component	GO:0030141	Secretory granule	0.0079
GO Component	GO:0017090	Meprin A complex	0.0095
GO Component	GO:0071751	Secretory IgA immunoglobulin complex	0.0095
GO Component	GO:0099503	Secretory vesicle	0.0109
GO Component	GO:0031982	Vesicle	0.0171
GO Component	GO:0031410	Cytoplasmic vesicle	0.0263
STRING clusters	CL:36235	Mixed, incl. Pancreatic secretion, and Cell wall disruption in another organism	1.06e-45
STRING clusters	CL:36238	Pancreatic secretion, and Cell wall disruption in another organism	2.4e-45
STRING clusters	CL:36240	Mixed, incl. Digestion of dietary lipid, and Cell wall disruption in another organism	1.13e-43
STRING clusters	CL:36135	Mixed, incl. Serine proteases, trypsin domain, and Zymogen granule	4.11e-37
STRING clusters	CL:36243	Mixed, incl. Digestion of dietary lipid, and Carboxypeptidase activation peptide	8.35e-36
STRING clusters	CL:36246	Mixed, incl. Digestion of dietary lipid, and Digestion	4.09e-25
STRING clusters	CL:36249	Mixed, incl. Keratohyalin granule, and Digestion	2.07e-08
STRING clusters	CL:2667	Mixed, incl. Regulation of systemic arterial blood pressure by circulatory renin-angiotensin, and Meprin A complex	0.0095
KEGG	mmu04972	Pancreatic secretion	3.32e-23
KEGG	mmu04974	Protein digestion and absorption	6.04e-18
KEGG	mmu04975	Fat digestion and absorption	1.16e-05
KEGG	mmu00561	Glycerolipid metabolism	0.0018
TISSUES	BTO:0000988	Pancreas	4.61e-19
TISSUES	BTO:0001491	Viscus	4.79e-17
TISSUES	BTO:0000345	Digestive gland	1.47e-14
TISSUES	BTO:0000365	Duodenum	1.78e-09
TISSUES	BTO:0000651	Small intestine	1.94e-09
TISSUES	BTO:0000511	Gastrointestinal tract	2.65e-09
TISSUES	BTO:0001488	Endocrine gland	3.6e-09
TISSUES	BTO:0000522	Gland	7.02e-09
TISSUES	BTO:0000648	Intestine	7.02e-09
TISSUES	BTO:0001281	Spleen	7.99e-09
TISSUES	BTO:0000753	Lymphoid tissue	2.48e-07
TISSUES	BTO:0001489	Whole body	6.54e-07
TISSUES	BTO:0005810	Immune system	6.54e-07
TISSUES	BTO:0000028	Pancreatic acinar cell	0.026
