# Supplementary material for: Gut Luminal Exosomes in Young and Old Mice: Multi‐Omic Characteristics and Regulation of Gut Permeability
Source: Aging Cell. 2026 Mar 26;25(4):e70455. doi: 10.1111/acel.70455 (PMC13140840; doi:10.1111/acel.70455)
Supplement: Supplementary file 20 — Table S11: List of statistically significant Gene Ontology (GO) terms, KEGG pathways expressed lumen fecal exosome (LFE) proteins identified in the bacteria genome of aged male OM versus YM mice. [file ACEL-25-e70455-s021.xlsx]

## Sheet: GO and KEGG
Table S11: List of statistically significant Gene Ontology (GO) and KEGG pathways expressed luminal fecal exosome (LFE) proteins and identified in the bacteria genome of aged male OM vs. YM mice.
#category	term ID	term description	FDR
GO Process	GO:0009056	Catabolic process	1.47e-11
GO Process	GO:0006508	Proteolysis	1.5e-11
GO Process	GO:1901575	Organic substance catabolic process	2.21e-11
GO Process	GO:1901564	Organonitrogen compound metabolic process	8.74e-10
GO Process	GO:1901565	Organonitrogen compound catabolic process	8.74e-10
GO Process	GO:0008152	Metabolic process	4.01e-09
GO Process	GO:0071704	Organic substance metabolic process	6.38e-09
GO Process	GO:0006807	Nitrogen compound metabolic process	4.2e-07
GO Process	GO:0044238	Primary metabolic process	7.18e-07
GO Process	GO:0019538	Protein metabolic process	2.66e-06
GO Process	GO:0043171	Peptide catabolic process	4.88e-06
GO Process	GO:0007586	Digestion	5.44e-06
GO Process	GO:0043170	Macromolecule metabolic process	7.93e-06
GO Process	GO:0044248	Cellular catabolic process	1.72e-05
GO Process	GO:0009057	Macromolecule catabolic process	0.0011
GO Process	GO:0030163	Protein catabolic process	0.0012
GO Process	GO:0016485	Protein processing	0.0028
GO Process	GO:0009617	Response to bacterium	0.0078
GO Process	GO:0010498	Proteasomal protein catabolic process	0.0129
GO Process	GO:0044241	Lipid digestion	0.0206
GO Process	GO:0050667	Homocysteine metabolic process	0.0206
GO Process	GO:0043603	Cellular amide metabolic process	0.0415
GO Function	GO:0008233	Peptidase activity	2.51e-11
GO Function	GO:0008238	Exopeptidase activity	5.69e-10
GO Function	GO:0008237	Metallopeptidase activity	2.38e-09
GO Function	GO:0016787	Hydrolase activity	2.38e-09
GO Function	GO:0008235	Metalloexopeptidase activity	2.33e-07
GO Function	GO:0008270	Zinc ion binding	2.78e-07
GO Function	GO:0046914	Transition metal ion binding	3.45e-07
GO Function	GO:0005509	Calcium ion binding	1e-06
GO Function	GO:0043169	Cation binding	1.25e-06
GO Function	GO:0046872	Metal ion binding	2.23e-06
GO Function	GO:0003824	Catalytic activity	2.78e-06
GO Function	GO:0004177	Aminopeptidase activity	4.38e-06
GO Function	GO:0043167	Ion binding	1.65e-05
GO Function	GO:0004175	Endopeptidase activity	9.35e-05
GO Function	GO:0042802	Identical protein binding	0.00014
GO Function	GO:0070006	Metalloaminopeptidase activity	0.00092
GO Function	GO:0140096	Catalytic activity, acting on a protein	0.00092
GO Function	GO:0070573	Metallodipeptidase activity	0.0049
GO Function	GO:0004180	Carboxypeptidase activity	0.0068
GO Function	GO:0048306	Calcium-dependent protein binding	0.0086
GO Function	GO:0031404	Chloride ion binding	0.0092
GO Function	GO:0004553	Hydrolase activity, hydrolyzing O-glycosyl compounds	0.0104
GO Function	GO:0042834	Peptidoglycan binding	0.0104
GO Function	GO:0005488	Binding	0.0131
GO Component	GO:0005576	Extracellular region	1.93e-19
GO Component	GO:0005615	Extracellular space	1.93e-19
GO Component	GO:0005839	Proteasome core complex	4.06e-13
GO Component	GO:0019773	Proteasome core complex, alpha-subunit complex	3.41e-09
GO Component	GO:0042589	Zymogen granule membrane	1.85e-06
GO Component	GO:0005903	Brush border	1.98e-06
GO Component	GO:0045177	Apical part of cell	2.09e-05
GO Component	GO:0070062	Extracellular exosome	2.09e-05
GO Component	GO:0062023	Collagen-containing extracellular matrix	4.75e-05
GO Component	GO:0016324	Apical plasma membrane	7.44e-05
GO Component	GO:0031526	Brush border membrane	9.73e-05
GO Component	GO:0098590	Plasma membrane region	0.00053
GO Component	GO:0031982	Vesicle	0.00074
GO Component	GO:0019774	Proteasome core complex, beta-subunit complex	0.0015
GO Component	GO:0005764	Lysosome	0.0048
GO Component	GO:0005902	Microvillus	0.006
GO Component	GO:0017090	Meprin A complex	0.006
GO Component	GO:0071751	Secretory IgA immunoglobulin complex	0.006
GO Component	GO:0031253	Cell projection membrane	0.0064
GO Component	GO:0031225	Anchored component of membrane	0.0076
GO Component	GO:0071682	Endocytic vesicle lumen	0.0078
GO Component	GO:0009986	Cell surface	0.0101
GO Component	GO:0043209	Myelin sheath	0.0108
GO Component	GO:0140535	Intracellular protein-containing complex	0.0108
GO Component	GO:0031528	Microvillus membrane	0.0127
GO Component	GO:0031410	Cytoplasmic vesicle	0.0159
KEGG	mmu03050	Proteasome	1.67e-10
KEGG	mmu04972	Pancreatic secretion	7.73e-08
KEGG	mmu05017	Spinocerebellar ataxia	5.16e-07
KEGG	mmu04974	Protein digestion and absorption	1.84e-05
KEGG	mmu04614	Renin-angiotensin system	2.41e-05
KEGG	mmu05012	Parkinson disease	2.41e-05
KEGG	mmu05020	Prion disease	3.85e-05
KEGG	mmu05010	Alzheimer disease	5.01e-05
KEGG	mmu05014	Amyotrophic lateral sclerosis	5.01e-05
KEGG	mmu05016	Huntington disease	7.13e-05
KEGG	mmu01100	Metabolic pathways	0.0001
KEGG	mmu00500	Starch and sucrose metabolism	0.0077
TISSUES	BTO:0001491	Viscus	1.63e-23
TISSUES	BTO:0001489	Whole body	1.5e-13
TISSUES	BTO:0000522	Gland	1.15e-10
TISSUES	BTO:0000345	Digestive gland	1.16e-10
TISSUES	BTO:0000988	Pancreas	7.53e-08
TISSUES	BTO:0000511	Gastrointestinal tract	2.67e-07
TISSUES	BTO:0000648	Intestine	5e-07
TISSUES	BTO:0001281	Spleen	5e-07
TISSUES	BTO:0000431	Excretory gland	7.31e-07
TISSUES	BTO:0001488	Endocrine gland	7.31e-07
TISSUES	BTO:0000570	Hematopoietic system	7.98e-07
TISSUES	BTO:0000651	Small intestine	1.55e-05
TISSUES	BTO:0000365	Duodenum	2.19e-05
TISSUES	BTO:0000753	Lymphoid tissue	2.4e-05
TISSUES	BTO:0000067	Kidney cell line	4.52e-05
TISSUES	BTO:0003092	Urinary system	6.25e-05
TISSUES	BTO:0001244	Urinary tract	6.79e-05
TISSUES	BTO:0001461	Whole plant	6.79e-05
TISSUES	BTO:0001243	Shoot	7.52e-05
TISSUES	BTO:0005810	Immune system	7.52e-05
TISSUES	BTO:0000203	Respiratory system	0.00023
TISSUES	BTO:0000421	Connective tissue	0.00023
TISSUES	BTO:0000759	Liver	0.00025
TISSUES	BTO:0000671	Kidney	0.00033
TISSUES	BTO:0000763	Lung	0.00056
TISSUES	BTO:0000167	Adenocarcinoma cell line	0.0011
TISSUES	BTO:0000469	Flower	0.002
TISSUES	BTO:0000044	Tear gland	0.0034
TISSUES	BTO:0000404	Epidermis	0.0034
TISSUES	BTO:0000163	Corolla	0.005
TISSUES	BTO:0004253	Plant candle	0.005
TISSUES	BTO:0000442	Fat body	0.0079
TISSUES	BTO:0000571	Hemocyte	0.0079
TISSUES	BTO:0000572	Hemolymph	0.0079
TISSUES	BTO:0000837	MDCK cell	0.0079
TISSUES	BTO:0004055	COS cell	0.0079
TISSUES	BTO:0001613	Colorectum	0.0084
TISSUES	BTO:0000706	Large intestine	0.0085
TISSUES	BTO:0000007	HEK-293 cell	0.0097
TISSUES	BTO:0000379	Embryo	0.0131
TISSUES	BTO:0001188	Root	0.0131
TISSUES	BTO:0000567	HeLa cell	0.0158
TISSUES	BTO:0000284	Organism form	0.018
TISSUES	BTO:0000917	Needle	0.019
TISSUES	BTO:0001102	Blood vessel	0.019
TISSUES	BTO:0000128	Blastula	0.0211
TISSUES	BTO:0003091	Urogenital system	0.0226
TISSUES	BTO:0000713	Leaf	0.0239
TISSUES	BTO:0000174	Embryonic structure	0.026
TISSUES	BTO:0000282	Head	0.026
TISSUES	BTO:0001369	Vertebrate muscular system	0.0322
TISSUES	BTO:0002045	Capillary	0.0322
TISSUES	BTO:0000573	Artery	0.0362
TISSUES	BTO:0001421	Uterine cervix	0.0362
TISSUES	BTO:0001486	Skeletal system	0.0378
TISSUES	BTO:0001487	Adipose tissue	0.038
TISSUES	BTO:0001307	Stomach	0.0397
TISSUES	BTO:0001316	Submandibular gland	0.0397
TISSUES	BTO:0000269	Colon	0.0398
TISSUES	BTO:0001090	Mouth	0.0454
TISSUES	BTO:0001103	Skeletal muscle	0.0454
TISSUES	BTO:0000369	Egg	0.0474
TISSUES	BTO:0000634	Integument	0.0474
TISSUES	BTO:0000787	Gastric cancer cell line	0.0474
TISSUES	BTO:0000887	Muscle	0.0499
