# Supplementary material for: Gut Luminal Exosomes in Young and Old Mice: Multi‐Omic Characteristics and Regulation of Gut Permeability
Source: Aging Cell. 2026 Mar 26;25(4):e70455. doi: 10.1111/acel.70455 (PMC13140840; doi:10.1111/acel.70455)
Supplement: Supplementary file 23 — Table S14: List of statistically significant miRNAs in luminal fecal exosome (LFEs) from young and aged mice. OM versus OF. [file ACEL-25-e70455-s018.xlsx]

## Sheet: Table
Table S6: Statistically significant miRNAs in fecal exosomes from young and aged mice.
Group	miRNA	OM	YM	Log2	p-value
OM vs YM	mmu-miR-194-5p	169.08 ±6.69	109.87 ± 34.43	0.621919	0.00363425
	mmu-let-7f-5p	92.71 ± 14.44	57.62 ± 15.75	0.686047	0.00430819
	mmu-miR-26a-5p	136.71 ± 59.47	57.47 ± 29.91	1.25013	0.0220513
	mmu-miR-200b-3p	37.49 ±15.46	16.32 ± 9.12	1.19973	0.0248265
	mmu-miR-24-3p	8.96 ± 2.95	12.51 ± 1.92	-0.47975	0.0482192
OF vs YF	miRNA	OF	YF	Log2	p-value
	mmu-miR-192-5p	364.09 ± 59.86	230.52 ±41.24	0.659384	0.0021155
	mmu-let-7c-5p	30.78 ±8.62	58.26 ± 17.72	-0.920536	0.0109121
	mmu-miR-29a-3p	23.32 ± 9.06	10.26 ± 3.21	1.18449	0.0124749
	mmu-miR-148b-3p	6.68 ± 2.38	2.99 ± 1.98	1.15675	0.0237145
	mmu-miR-429-3p	19.29 ± 8.87	9.61 ± 2.27	1.00461	0.0396964
OM vs OF	miRNA	YM	YF	Log2	p-value
	mmu-let-7f-5p	92.71 ± 14.44	42.59 ± 8.08	1.12201	4.91545e-05
	mmu-let-7a-5p	24.96 ± 5.57	6.83 ± 2.34	1.86813	0.00017089
	mmu-miR-194-5p	169.08 ± 6.69	96.9 ± 32.09	0.803124	0.00060129
	mmu-miR-148a-3p	248.27 ± 66.64	408.28 ± 57.71	-0.717641	0.00230279
	mmu-miR-200c-3p	35.41 ± 15.64	6.99 ± 2.78	2.34077	0.00251788
	mmu-let-7c-5p	49.01 ± 11.76	30.78 ± 8.62	0.670945	0.018992
	mmu-miR-200a-3p	81.05 ± 18.09	113.45 ± 20.96	-0.485119	0.0257366
	mmu-miR-191-5p	10.05 ± 3.43	5.47 ± 2.11	0.876642	0.0290763
	mmu-miR-192-5p	267.97 ± 62.29	364.09 ± 59.86	-0.442232	0.0321032
	mmu-miR-200a-5p	4.07 ± 1.02	2.27 ± 1.25	0.840035	0.0322648
	mmu-miR-24-3p	8.96 ± 13.85	13.85 ± 3.56	-0.627657	0.0395001
YM vs YF	miRNA	YM	YF	Log2	p-value
	mmu-miR-151-5p	5.55 ± 2.42	2.71 ± 1.32	1.04132	0.0378368
	mmu-miR-191-5p	6.98 ± 2.11	3.81 ± 2.12	0.877387	0.0402957
