# Supplementary material for: Gut Luminal Exosomes in Young and Old Mice: Multi‐Omic Characteristics and Regulation of Gut Permeability
Source: Aging Cell. 2026 Mar 26;25(4):e70455. doi: 10.1111/acel.70455 (PMC13140840; doi:10.1111/acel.70455)
Supplement: Supplementary file 24 — Table S15: List of statistically significant KEGG pathways identified through miRNA target prediction in luminal fecal exosomes (LFEs) from young and aged mice, including the comparisons OM versus OF, OM versus YM, and OF versus YF. [file ACEL-25-e70455-s015.xlsx]

## Sheet: OM vs OF
	Table S15: KEGG pathways of predicted target genes identified from miRNAs in OM vs. OF mice.
source	Term_name	ID	Adjusted_p_value	Intersections
KEGG	Axon guidance	KEGG:04360	3.21596e-10	LRIG2,SEMA4F,SEMA4C,NRAS,PLXNC1,EPHA4,SEMA4G,LIMK2,LRRC4C,CAMK2G,TRPC4,BMPR1B,NTNG1,NRP1,SSH2,ENAH,PIK3R3,RGMA,ROBO1
KEGG	MAPK signaling pathway	KEGG:04010	2.6788e-08	MAP4K3,MAP4K4,INSR,MAP3K1,NGF,TGFBR1,NRAS,MAP4K2,DUSP4,FLNA,ARAF,IL1RAP,DUSP1,MAPK8,FGFR3,FGF10,TAOK1,ERBB4,FASL,CRK,ATF2
KEGG	PI3K-Akt signaling pathway	KEGG:04151	2.73587e-07	PRKAA2,TSC1,BCL2L1,THBS1,INSR,NGF,COL1A1,CHRM1,PRLR,GHR,NRAS,OSMR,COL1A2,IL6,RPS6KB2,COL4A2,FGFR3,FGF10,ERBB4,FASL,BCL2
KEGG	ErbB signaling pathway	KEGG:04012	4.67305e-06	NRAS,ARAF,RPS6KB2,MAPK8,HBEGF,CAMK2G,STAT5B,ERBB4,CRK,SOS2,PIK3R3,CBLB,SOS1,JUN,RPS6KB1,NCK2,EGFR,ABL2,STAT5A,GRB2,SRC
KEGG	mTOR signaling pathway	KEGG:04150	4.84515e-06	PRKAA2,TSC1,INSR,WNT16,WNT9B,FNIP1,RICTOR,NRAS,FNIP2,WNT9A,RPS6KB2,SLC38A9,LPIN2,FZD6,SLC7A5,RHEB,SOS2,PIK3R3,RPS6KA3,PRKAA1
KEGG	Proteoglycans in cancer	KEGG:05205	9.3757e-06	THBS1,WNT16,WNT9B,COL1A1,RDX,NRAS,COL1A2,FLNA,ACTG1,WNT9A,ARAF,RPS6KB2,HBEGF,CAMK2G,ERBB4,FASL,FZD6,SOS2,PIK3R3,ROCK1
KEGG	Regulation of actin cytoskeleton	KEGG:04810	6.37408e-05	WASL,CHRM1,RDX,NRAS,ACTG1,ARAF,LIMK2,FGFR3,FGF10,PFN2,CRK,ITGB6,SSH2,ENAH,ITGA9,SOS2,PIK3R3,ROCK1,ITGA5,ITGA11,ARHGEF12,SOS1
KEGG	Autophagy - animal	KEGG:04140	7.11073e-05	PRKAA2,TSC1,BCL2L1,NRAS,RPS6KB2,STX17,MAPK8,TANK,CTSB,BCL2,RHEB,RAB7,PIK3R3,ATG12,MTMR14,PRKAA1,MLST8,MRAS,PTEN,NBR1,IRS4
KEGG	Polycomb repressive complex	KEGG:03083	7.80905e-05	SFMBT1,PCGF3,MTF2,MGA,HCFC2,LCOR,E2F6,UBE2D3,USP7,FBRS,JARID2,ASXL2,PHC3,SUZ12,BAP1,FOXK1,CBX4,BCOR,ASXL1,YAF2,RYBP,SFMBT2
KEGG	FoxO signaling pathway	KEGG:04068	9.90459e-05	PRKAA2,INSR,TGFBR1,IL10,HOMER2,NRAS,ARAF,IL6,MAPK8,FASL,USP7,SOS2,PIK3R3,ATG12,PRKAA1,SOS1,CHUK,BCL2L11,GADD45A,S1PR1,PTEN
KEGG	Mitophagy - animal	KEGG:04137	0.00202412	BCL2L1,NRAS,MAPK8,CSNK2A1,SMURF1,RAB7,TOMM70A,MRAS,MITF,NBR1,JUN,HUWE1,BNIP3L,SIAH1A,AMFR,RHOT1,SMURF2,RRAS2,AMBRA1
KEGG	Rap1 signaling pathway	KEGG:04015	0.00348313	THBS1,INSR,NGF,NRAS,ACTG1,FGFR3,FGF10,PRKD3,KRIT1,PFN2,CRK,ENAH,PIK3R3,MRAS,CSF1,PARD6B,EFNA5,KDR,GNAI3,TLN2,RAPGEF2,DOCK4
KEGG	Adherens junction	KEGG:04520	0.00519897	WASL,INSR,TGFBR1,ACTG1,CSNK2A1,KRIT1,SMURF1,ROCK1,TJP1,EGFR,RAP1B,SMURF2,WASF1,FYN,SNAI2,PDCD10,SRC,MAP3K7,CDC42,TCF7
KEGG	Chronic myeloid leukemia	KEGG:05220	0.00746261	BCL2L1,TGFBR1,NRAS,ARAF,STAT5B,CRK,SOS2,PIK3R3,SOS1,CHUK,GADD45A,POLK,PTPN11,E2F3,TGFB2,STAT5A,GRB2,CTBP2,MECOM,CDKN1B
KEGG	Colorectal cancer	KEGG:05210	0.00759383	TGFBR1,NRAS,ARAF,PMAIP1,RPS6KB2,MAPK8,BCL2,SOS2,PIK3R3,SOS1,BCL2L11,BBC3,GADD45A,JUN,POLK,RPS6KB1,EGFR,TGFB2,GRB2,EREG,TCF7
KEGG	Focal adhesion	KEGG:04510	0.00971941	THBS1,COL1A1,COL1A2,FLNA,ACTG1,MAPK8,COL4A2,BCL2,CRK,ITGB6,ITGA9,SOS2,PIK3R3,COL2A1,ROCK1,ITGA5,ITGA11,LAMC3,SOS1,PPP1CB
KEGG	Neurotrophin signaling pathway	KEGG:04722	0.0100369	MAP3K1,NGF,NRAS,MAPK8,CAMK2G,FASL,BCL2,CRK,SOS2,PIK3R3,RPS6KA3,SOS1,ZFP369,ZFP110,JUN,PTPN11,RAP1B,RIPK2,NTF3,MAP3K3,GRB2
KEGG	Ras signaling pathway	KEGG:04014	0.0155443	BCL2L1,INSR,NGF,NRAS,MAPK8,FGFR3,FGF10,FASL,SOS2,PIK3R3,SOS1,MRAS,CHUK,CSF1,RASA2,EFNA5,KDR,RGL1,EGFR,PTPN11,RAP1B,RRAS2
KEGG	Gastric cancer	KEGG:05226	0.0335901	WNT16,WNT9B,TGFBR1,NRAS,WNT9A,ARAF,RPS6KB2,FGF10,FZD6,BCL2,SOS2,PIK3R3,SOS1,GADD45A,POLK,RPS6KB1,EGFR,E2F3,TGFB2,CCNE2
KEGG	TGF-beta signaling pathway	KEGG:04350	0.0352613	E2F5,SKIL,IGSF1,THBS1,TGFBR1,ACVR2A,ACVR1B,RPS6KB2,ACVR1C,SMURF1,BMPR1B,RGMA,ROCK1,NOG,TGIF2,INHBB,FBN1,ZFYVE16,RPS6KB 1
KEGG	EGFR tyrosine kinase inhibitor resistance	KEGG:01521	0.0406997	BCL2L1,NRAS,ARAF,IL6,RPS6KB2,FGFR3,BCL2,SOS2,PIK3R3,SOS1,BCL2L11,PTEN,EIF4E2,RPS6KB1,KDR,EGFR,GRB2,SRC,PDGFRA
KEGG	p53 signaling pathway	KEGG:04115	0.0417835	BCL2L1,THBS1,RRM2,PMAIP1,BCL2,RRM2B,SERPINE1,BBC3,GADD45A,PTEN,TNFRSF10B,SIAH1A,MDM4,SESN1,CCNE2,PERP,CCNG2,GORAB
KEGG	Pathways in cancer	KEGG:05200	0.042581	EDN1,BCL2L1,WNT16,WNT9B,TGFBR1,RUNX1T1,PTCH2,NRAS,WNT9A,ARAF,PMAIP1,IL6,RPS6KB2,MAPK8,IL13,COL4A2,FGFR3,FGF10,CAMK2G

## Sheet: OM vs YM
ID	Term_name	Adjusted_p_value	Intersections
Polycomb repressive complex	KEGG	KEGG:03083	3.59674e-08	UBE2D3,USP7,FBRS,SFMBT1,PCGF3,MTF2,MGA,HCFC2,LCOR,E2F6,EP300,DCAF7,BMI1,L3MBTL4,SUZ12,ASXL1,JARID2,SFMBT2,UBE2D1,ASXL2,USP45,PHC3,BAP1,FOXK1,CBX4,SCML2,MBD6,RNF2
Axon guidance	KEGG	KEGG:04360	4.59368e-08	LRRC4C,CAMK2G,TRPC4,BMPR1B,NTNG1,NRP1,SSH2,ENAH,LRIG2,SEMA4F,SEMA4C,NRAS,PLXNC1,EPHA4,SEMA4G,LIMK2,TRPC3,PIK3R3,GSK3B,PLXNA2,PPP3CB,SRGAP1,RYK,EPHA2,SEMA6D,PAK2,EFNB2,EFNA5,GNAI3,PLXNA4,NCK2,CFL2,PTPN11,FYN,EFNA1,SRGAP2,SEMA6A,SEMA4B,CAMK2B,WNT4,SEMA7A,NTN3,PAK4,SEMA4A
MAPK signaling pathway	KEGG	KEGG:04010	2.95106e-06	FGFR3,FGF10,TAOK1,ERBB4,FASL,CRK,ATF2,MAP4K3,MAP4K4,INSR,MAP3K1,NGF,TGFBR1,NRAS,MAP4K2,DUSP4,FLNA,ARAF,IL1RAP,DUSP1,MAPK8,STMN1,MEF2C,MAP3K9,RPS6KA6,MKNK2,CACNB4,NLK,PPP3CB,HGF,MRAS,RET,PDGFRA,EPHA2,CACNA1C,PAK2,MAP3K2,RASA2,JUN,EFNA5,KDR,RPS6KA3,RAPGEF2,VEGFA,EGFR,RAP1B,RRAS2,MKNK1,NTF3,SRF,EFNA1,IL1R1,DUSP16,FGF15,MECOM,PLA2G4E,RASGRP2
mTOR signaling pathway	KEGG	KEGG:04150	3.00445e-05	LPIN2,FZD6,SLC7A5,RHEB,PRKAA2,TSC1,INSR,WNT16,WNT9B,FNIP1,RICTOR,NRAS,FNIP2,WNT9A,RPS6KB2,ULK1,PIK3R3,GSK3B,RPS6KB1,RPS6KA6,DDIT4,ULK2,GRB10,SKP2,PRR5L,STRADB,PTEN,EIF4E2,RPS6KA3,FLCN,PRR5,WNT4,LRP5,WNT8B,FZD5
Signaling pathways regulating pluripotency of stem cells	KEGG	KEGG:04550	0.000171254	FGFR3,FZD6,BMPR1B,SMARCAD1,SKIL,WNT16,WNT9B,PCGF3,MEIS1,ACVR2A,HOXA1,NRAS,ACVR1B,HAND1,WNT9A,HOXB1,ACVR1C,PIK3R3,GSK3B,BMI1,REST,KLF4,INHBB,JARID2,PAX6,LHX5,WNT4,TCF7,WNT8B,KAT6A,FZD5
Mitophagy - animal	KEGG	KEGG:04137	0.00171681	SMURF1,RAB7,BCL2L1,NRAS,MAPK8,ULK1,HUWE1,MTX2,MRAS,USP15,NBR1,JUN,BNIP3L,SIAH1A,AMFR,RHOT1,SMURF2,RRAS2,AMBRA1,ARIH1,MFN1,EIF2S1,RAB5B
Autophagy - animal	KEGG	KEGG:04140	0.00255262	TANK,CTSB,BCL2,RHEB,RAB7,PRKAA2,TSC1,BCL2L1,NRAS,RPS6KB2,STX17,MAPK8,ULK1,DAPK1,PIK3R3,RPS6KB1,DDIT4,ULK2,CAMKK2,MRAS,PRKCD,PTEN,NBR1,IRS4,SUPT20,RRAS2,NRBF2,AMBRA1,EIF2S1,ATG4A,ERN1,GORASP2
FoxO signaling pathway	KEGG	KEGG:04068	0.00328273	FASL,USP7,PRKAA2,INSR,TGFBR1,IL10,HOMER2,NRAS,ARAF,IL6,MAPK8,PIK3R3,EP300,SKP2,NLK,PRKAG2,PTEN,G6PC,IRS4,PLK2,EGFR,FOXG1,SETD7,SIRT1,CDKN1B,BCL2L11,S1PR1
ErbB signaling pathway	KEGG	KEGG:04012	0.00425637	HBEGF,CAMK2G,STAT5B,ERBB4,CRK,NRAS,ARAF,RPS6KB2,MAPK8,PIK3R3,GSK3B,ABL2,RPS6KB1,PAK2,JUN,NCK2,EGFR,CAMK2B,CDKN1B,PAK4
Proteoglycans in cancer	KEGG	KEGG:05205	0.00586118	HBEGF,CAMK2G,ERBB4,FASL,FZD6,THBS1,WNT16,WNT9B,COL1A1,RDX,NRAS,COL1A2,FLNA,ACTG1,WNT9A,ARAF,RPS6KB2,PIK3R3,RPS6KB1,ITGA5,HGF,ESR1,MRAS,PPP1R12B,KDR,MSN,VEGFA,EGFR,PTPN11,ANK3,RRAS2,CAMK2B,WNT4,IQGAP1,WNT8B,FZD5
PI3K-Akt signaling pathway	KEGG	KEGG:04151	0.00704175	FGFR3,FGF10,ERBB4,FASL,BCL2,RHEB,ITGB6,PPP2R2C,ATF2,ITGA9,PRKAA2,TSC1,BCL2L1,THBS1,INSR,NGF,COL1A1,CHRM1,PRLR,GHR,NRAS,OSMR,COL1A2,IL6,RPS6KB2,YWHAE,PIK3R3,GSK3B,RPS6KB1,PPP2R3A,DDIT4,ITGA5,HGF,RET,PDGFRA,EPHA2,PTEN,ITGB8,G6PC,EIF4E2,EFNA5,KDR,YWHAG,RELN,VEGFA,EGFR,COL4A3,NTF3,MYB,EFNA1,PHLPP2,FGF15,CDKN1B,BCL2L11,MAGI1
Rap1 signaling pathway	KEGG	KEGG:04015	0.00726448	FGFR3,FGF10,PRKD3,KRIT1,PFN2,CRK,ENAH,THBS1,INSR,NGF,NRAS,ACTG1,PIK3R3,HGF,RALGDS,DOCK4,MRAS,PDGFRA,PLCB1,MAGI3,EPHA2,EFNA5,KDR,GNAI3,TLN2,RAPGEF2,VEGFA,EGFR,RAP1B,TLN1,EFNA1,RALA,ADCY1,FGF15,RASGRP2,ADORA2A,MAGI1
Adherens junction	KEGG	KEGG:04520	0.0167392	KRIT1,SMURF1,WASL,INSR,TGFBR1,ACTG1,PDCD10,EP300,NLK,SSX2IP,TJP1,EGFR,RAP1B,SMURF2,WASF1,FYN,TCF7,PTPRF,IQGAP1,HEG1
EGFR tyrosine kinase inhibitor resistance	KEGG	KEGG:01521	0.0191458	FGFR3,BCL2,BCL2L1,NRAS,ARAF,IL6,RPS6KB2,PIK3R3,GSK3B,RPS6KB1,HGF,PDGFRA,PTEN,EIF4E2,KDR,VEGFA,EGFR,BCL2L11
Longevity regulating pathway	KEGG	KEGG:04211	0.0366253	PPARGC1A,RHEB,ATF2,PRKAA2,TSC1,INSR,NRAS,ADIPOR2,RPS6KB2,ULK1,PIK3R3,RPS6KB1,CAMKK2,PRKAG2,IRS4,EIF4E2,SIRT1,SESN1,ADCY1
Pathways in cancer	KEGG	KEGG:05200	0.0383376	FGFR3,FGF10,CAMK2G,HHIP,STAT5B,FASL,FZD6,BCL2,CRK,EDN1,BCL2L1,WNT16,WNT9B,TGFBR1,RUNX1T1,PTCH2,NRAS,WNT9A,ARAF,PMAIP1,IL6,RPS6KB2,MAPK8,DAPK1,PIK3R3,EP300,GSK3B,RPS6KB1,SKP2,PTGS2,CKS2,HGF,RALGDS,ZBTB16,ESR1,JAG1,RET,PDGFRA,PLCB1,PTEN,BCR,GNA13,CCDC6,PIM1,PIM2,JUN,POLK,EGLN1,GNAI3,VEGFA,EGFR,GLI3,COL4A3,E2F3,CAMK2B,WNT4,TCF7,EML4,GSTM5,RALA,ADCY1,FGF15,MECOM,LRP5,IL15RA,CDKN1B,WNT8B,BCL2L11,BBC3,…
Wnt signaling pathway		KEGG:04310	0.0417385	CAMK2G,FZD6,DAAM1,CHD8,WNT16,WNT9B,LGR4,WNT9A,RSPO2,MAPK8,EP300,GSK3B,VANGL2,NLK,PPP3CB,CTNND2,RYK,PLCB1,JUN,FBXW11,TBL1XR1,SIAH1A,SIRT1,CAMK2B,WNT4,TCF7,LRP5,WNT8B,FZD5,ROR1

## Sheet: OF vs YF
term_name	term_id	adjusted_p_value	intersections
PI3K-Akt signaling pathway	KEGG:04151	1.05267e-11	LPAR4,F2R,EREG,PRKAA2,TSC1,BCL2L1,THBS1,INSR,NGF,COL1A1,CHRM1,PRLR,GHR,NRAS,OSMR,COL1A2,IL6,RPS6KB2,COL4A2,PIK3R1,IBSP,COL2A1,PDGFC,EFNA5,PDGFRB,COL4A5,COL6A3,IGF1,VEGFA,COL4A6,COL9A1,PDGFB,GNG12,LAMC1,COL4A1,MCL1,SGK1,AKT3,PTEN,PDGFA,SOS2,CREB3L2,PIK3R3,ITGA5,YWHAB,ITGA11,PRKAA1,MLST8,LAMC3,SOS1,SGK2,CHUK,BCL2L11,CSF1,ITGB8,ITGA9,YWHAE,EIF4E2,RPS6KB1,KDR,YWHAG,RELN,CREB5,EGFR,PIK3CA,RHEB,COL4A3,…
Focal adhesion	KEGG:04510	7.39198e-10	THBS1,COL1A1,COL1A2,FLNA,ACTG1,COL4A2,MAPK8,PIK3R1,IBSP,COL2A1,PDGFC,PDGFRB,COL4A5,COL6A3,IGF1,VEGFA,COL4A6,COL9A1,PDGFB,LAMC1,COL4A1,AKT3,PTEN,PDGFA,CAV2,SOS2,PIK3R3,ROCK1,ITGA5,ITGA11,LAMC3,SOS1,PPP1CB,ITGB8,ITGA9,PPP1R12B,JUN,KDR,RELN,TLN2,RHOA,EGFR,RAP1B,PIK3CA,FYN,COL4A3,TLN1
EGFR tyrosine kinase inhibitor resistance	KEGG:01521	4.49139e-07	BCL2L1,NRAS,ARAF,IL6,RPS6KB2,PIK3R1,PDGFC,PDGFRB,IGF1,VEGFA,PDGFB,AKT3,PTEN,PDGFA,SOS2,PIK3R3,SOS1,BCL2L11,EIF4E2,RPS6KB1,KDR,EGFR,PIK3CA,FGFR2
FoxO signaling pathway	KEGG:04068	5.2047e-07	CCNG2,PRKAA2,INSR,TGFBR1,IL10,HOMER2,NRAS,ARAF,IL6,MAPK8,PIK3R1,IGF1,PRKAB2,SGK1,AKT3,PTEN,SOS2,PIK3R3,ATG12,PRKAA1,SOS1,SGK2,CHUK,BCL2L11,GADD45A,S1PR1,IRS4,EGFR,PIK3CA,FOXG1,SETD7,SIRT1
Signaling pathways regulating pluripotency of stem cells	KEGG:04550	2.9434e-06	SMARCAD1,SKIL,WNT16,WNT9B,PCGF3,MEIS1,ACVR2A,HOXA1,NRAS,ACVR1B,HAND1,WNT9A,HOXB1,ACVR1C,APC,PIK3R1,IGF1,KLF4,SETDB1,ISL1,AKT3,PIK3R3,INHBB,WNT10B,JARID2,PAX6,BMI1,SOX2,LHX5,PIK3CA,FGFR2,SMAD5
MAPK signaling pathway	KEGG:04010	1.20817e-05	EREG,MEF2C,MAP4K3,MAP4K4,INSR,MAP3K1,NGF,TGFBR1,NRAS,DUSP4,FLNA,ARAF,TAB2,IL1RAP,DUSP1,MAPK8,PDGFC,EFNA5,PDGFRB,TNFRSF1A,IGF1,DUSP2,VEGFA,MAP2K4,RRAS2,PDGFB,GNG12,AKT3,PDGFA,SOS2,MAP3K9,SOS1,MRAS,CHUK,CSF1,GADD45A,RASA2,JUN,KDR,TAOK1,RPS6KA3,RAPGEF2,PPM1B,EGFR,RAP1B,MAP2K5,MKNK1,FGFR2,NTF3,SRF,EFNA1
mTOR signaling pathway	KEGG:04150	1.52935e-05	ATP6V1G3,PRKAA2,TSC1,SLC38A9,INSR,WNT16,WNT9B,FNIP1,RICTOR,NRAS,FNIP2,WNT9A,RPS6KB2,PIK3R1,TNFRSF1A,LRP6,IGF1,SGK1,AKT3,PTEN,SOS2,PIK3R3,PRKAA1,MLST8,SOS1,CHUK,WNT10B,EIF4E2,RPS6KB1,RPS6KA3,RHOA,PIK3CA,RHEB
Protein digestion and absorption	KEGG:04974	2.03579e-05	COL3A1,COL1A1,COL27A1,COL15A1,COL5A2,COL24A1,COL1A2,COL4A2,COL14A1,COL2A1,COL4A5,COL6A3,COL8A1,COL4A6,COL5A3,COL9A1,COL4A1,COL11A1,COL26A1,ATP1B4,COL5A1,COL7A1,SLC3A1,SLC38A2,PRSS2,COL4A3
Colorectal cancer	KEGG:05210	2.12966e-05	PMAIP1,EREG,TGFBR1,NRAS,ARAF,RPS6KB2,MAPK8,APC,PIK3R1,AKT3,BAK1,SOS2,PIK3R3,SOS1,BCL2L11,BBC3,GADD45A,JUN,POLK,RPS6KB1,RHOA,EGFR,PIK3CA
ECM-receptor interaction	KEGG:04512	2.66308e-05	THBS1,COL1A1,COL1A2,COL4A2,FRAS1,IBSP,COL2A1,COL4A5,COL6A3,HSPG2,COL4A6,COL9A1,LAMC1,COL4A1,ITGA5,ITGA11,LAMC3,ITGB8,ITGA9,RELN,DSPP,COL4A3,FREM1
Longevity regulating pathway	KEGG:04211	3.31728e-05	PRKAA2,TSC1,INSR,NRAS,PPARGC1A,ADIPOR2,RPS6KB2,PIK3R1,IGF1,CAMK4,PRKAB2,AKT3,CREB3L2,PIK3R3,PRKAA1,IRS4,EIF4E2,RPS6KB1,CREB5,PIK3CA,RHEB,SIRT1,SESN1
Prostate cancer	KEGG:05215	5.2892e-05	TMPRSS2,NRAS,ARAF,PIK3R1,PDGFC,PDGFRB,IGF1,PDGFB,AKT3,PTEN,PDGFA,SOS2,CREB3L2,PIK3R3,SOS1,CHUK,ERG,ZEB1,CREB5,EGFR,PIK3CA,ETV5,FGFR2,E2F3
Axon guidance	KEGG:04360	5.44569e-05	LRIG2,SEMA4F,SEMA4C,NRAS,PLXNC1,EPHA3,EPHA4,SEMA4G,LIMK2,PIK3R1,EFNA5,ROBO1,DPYSL5,CFL2,DPYSL2,PIK3R3,RGMA,ROCK1,ARHGEF12,NRP1,ROBO2,PRKCZ,EFNB2,GNAI3,PLXNA4,PLXNA2,NCK2,NCK1,RHOA,PTPN11,PIK3CA,SEMA3F,FYN,SEMA6D,EFNA1
Proteoglycans in cancer	KEGG:05205	0.000133613	MSN,THBS1,WNT16,WNT9B,COL1A1,RDX,NRAS,COL1A2,FLNA,ACTG1,WNT9A,ARAF,RPS6KB2,PIK3R1,HSPG2,IGF1,VEGFA,RRAS2,AKT3,CAV2,SOS2,PIK3R3,ROCK1,ITGA5,ARHGEF12,SOS1,MRAS,PPP1CB,WNT10B,PPP1R12B,RPS6KB1,KDR,RHOA,EGFR,PTPN11,ANK3,PIK3CA
Choline metabolism in cancer	KEGG:05231	0.000169253	TSC1,GPCPD1,NRAS,RPS6KB2,MAPK8,PIK3R1,PDGFC,PDGFRB,PCYT1B,PDGFB,DGKH,AKT3,DGKD,PDGFA,SOS2,PIK3R3,SOS1,JUN,RPS6KB1,EGFR,PIK3CA,RHEB,WASF1
Relaxin signaling pathway	KEGG:04926	0.000233184	EDN1,COL3A1,COL1A1,TGFBR1,NRAS,COL1A2,COL4A2,MAPK8,PIK3R1,COL4A5,VEGFA,MAP2K4,COL4A6,GNG12,COL4A1,AKT3,SOS2,CREB3L2,PIK3R3,SOS1,PRKCZ,JUN,GNAI3,CREB5,EGFR,PIK3CA,COL4A3
Glioma	KEGG:05214	0.000334832	NRAS,ARAF,PIK3R1,PDGFRB,IGF1,CAMK4,PDGFB,AKT3,PTEN,PDGFA,BAK1,SOS2,PIK3R3,SOS1,GADD45A,POLK,EGFR,PIK3CA,E2F3
Regulation of actin cytoskeleton	KEGG:04810	0.000390653	LPAR4,MSN,F2R,WASL,CHRM1,RDX,NRAS,ACTG1,ARAF,LIMK2,APC,PIK3R1,PDGFC,PDGFRB,CFL2,RRAS2,PDGFB,GNG12,AKT3,PDGFA,SOS2,PIK3R3,ROCK1,ITGA5,ITGA11,ARHGEF12,SOS1,MRAS,PPP1CB,ITGB8,ITGA9,PPP1R12B,ARHGEF4,RHOA,EGFR,PIK3CA,WASF1,BRK1,FGFR2
Mitophagy - animal	KEGG:04137	0.000747905	BCL2L1,CSNK2A1,NRAS,ARIH1,MAPK8,RRAS2,TFEB,ATG9A,TOMM70A,MRAS,MITF,NBR1,JUN,HUWE1,BNIP3L,SIAH1A,AMFR,RHOT1,AMBRA1,MFN1,CITED2,EIF2S1
Melanoma	KEGG:05218	0.000918832	NRAS,ARAF,PIK3R1,PDGFC,PDGFRB,IGF1,PDGFB,AKT3,PTEN,PDGFA,BAK1,PIK3R3,MITF,GADD45A,POLK,EGFR,PIK3CA,E2F3
Polycomb repressive complex	KEGG:03083	0.0024431	SFMBT1,PCGF3,MTF2,MGA,HCFC2,LCOR,E2F6,ASXL3,PHC1,BCORL1,UBE2D3,JARID2,BMI1,USP45,PHC3,SUZ12,BAP1,FOXK1,CBX4
Human papillomavirus infection	KEGG:05165	0.00331202	ATP6V1G3,TSC1,THBS1,WNT16,WNT9B,COL1A1,NRAS,COL1A2,WNT9A,RPS6KB2,COL4A2,APC,PIK3R1,IBSP,COL2A1,PDGFRB,TNFRSF1A,COL4A5,COL6A3,VEGFA,COL4A6,COL9A1,LAMC1,COL4A1,AKT3,PTEN,BAK1,SOS2,CREB3L2,PIK3R3,ITGA5,ITGA11,LAMC3,SOS1,DLG2,CHUK,TBP,PRKCZ,WNT10B,ITGB8,ITGA9,RPS6KB1,RELN,CREB5,EGFR,PIK3CA,RHEB,COL4A3,PPP2R2C,LFNG
AGE-RAGE signaling pathway in diabetic complications	KEGG:04933	0.00355552	EDN1,COL3A1,COL1A1,TGFBR1,NRAS,COL1A2,IL6,COL4A2,MAPK8,PIK3R1,COL4A5,VEGFA,COL4A6,COL4A1,AKT3,PIK3R3,SERPINE1,PRKCZ,JUN,PIK3CA,COL4A3
Insulin resistance	KEGG:04931	0.00375945	PRKAA2,INSR,PPARGC1A,PPARGC1B,IL6,RPS6KB2,MAPK8,PIK3R1,TNFRSF1A,PRKAB2,AKT3,PTEN,CREB3L2,PIK3R3,PRKAA1,PPP1CB,PRKCZ,RPS6KB1,RPS6KA3,CREB5,PTPN11,PIK3CA
Autophagy - animal	KEGG:04140	0.00402163	MTMR4,PRKAA2,TSC1,BCL2L1,NRAS,RPS6KB2,STX17,MAPK8,PIK3R1,RRAS2,SH3GLB1,AKT3,PTEN,ATG9A,PIK3R3,ATG12,MTMR14,PRKAA1,MLST8,MRAS,NBR1,IRS4,RPS6KB1,SUPT20,PIK3CA,RHEB,WDFY3,AMBRA1,EIF2S1
AMPK signaling pathway	KEGG:04152	0.00518353	RAB2A,PRKAA2,TSC1,INSR,PPARGC1A,ADIPOR2,EEF2K,RPS6KB2,PIK3R1,IGF1,PRKAB2,AKT3,CREB3L2,PIK3R3,PRKAA1,IRS4,RPS6KB1,SCD2,CREB5,PIK3CA,RHEB,PPP2R2C,SIRT1,SCD1
Apoptosis	KEGG:04210	0.00584415	PMAIP1,BCL2L1,NGF,NRAS,ACTG1,DFFA,MAPK8,PIK3R1,TNFRSF1A,PARP3,HRK,MCL1,AKT3,SPTAN1,BAK1,PIK3R3,CHUK,BCL2L11,BBC3,GADD45A,TNFRSF10B,JUN,PTPN13,PIK3CA,EIF2S1
Longevity regulating pathway - multiple species	KEGG:04213	0.0064676	PRKAA2,CLPB,INSR,NRAS,RPS6KB2,PIK3R1,IGF1,PRKAB2,AKT3,PIK3R3,PRKAA1,IRS4,RPS6KB1,PIK3CA,SIRT1
Pancreatic cancer	KEGG:05212	0.00769579	BCL2L1,TGFBR1,ARAF,RPS6KB2,MAPK8,PIK3R1,VEGFA,AKT3,BAK1,PIK3R3,CHUK,GADD45A,POLK,RPS6KB1,EGFR,PIK3CA,E2F3
Breast cancer	KEGG:05224	0.00820202	WNT16,WNT9B,NRAS,WNT9A,ARAF,RPS6KB2,APC,PIK3R1,LRP6,IGF1,AKT3,PTEN,FRAT2,BAK1,SOS2,PIK3R3,SOS1,WNT10B,GADD45A,NCOA1,JUN,POLK,RPS6KB1,EGFR,PIK3CA,E2F3
ErbB signaling pathway	KEGG:04012	0.00861579	EREG,NRAS,ARAF,RPS6KB2,MAPK8,PIK3R1,MAP2K4,AKT3,SOS2,PIK3R3,CBLB,SOS1,JUN,RPS6KB1,NCK2,NCK1,EGFR,PIK3CA
Small cell lung cancer	KEGG:05222	0.0108558	BCL2L1,COL4A2,PIK3R1,COL4A5,TRAF4,COL4A6,LAMC1,COL4A1,AKT3,PTEN,BAK1,PIK3R3,LAMC3,CHUK,GADD45A,POLK,PIK3CA,COL4A3,E2F3
Endometrial cancer	KEGG:05213	0.0141926	NRAS,ARAF,APC,PIK3R1,AKT3,PTEN,BAK1,SOS2,PIK3R3,SOS1,GADD45A,POLK,EGFR,PIK3CA
Insulin signaling pathway	KEGG:04910	0.0202719	PRKAA2,TSC1,INSR,NRAS,PPARGC1A,ARAF,RPS6KB2,MAPK8,PIK3R1,PRKAB2,AKT3,SOS2,PIK3R3,CBLB,PRKAA1,SOS1,PPP1CB,PRKCZ,IRS4,EIF4E2,RPS6KB1,PIK3CA,RHEB,MKNK1
MicroRNAs in cancer	KEGG:05206	0.0235981	THBS1,IGF2BP1,TRIM71,RDX,NRAS,HMGA2,APC,PIK3R1,EFNA5,PDGFRB,BMF,DNMT3B,VEGFA,HDAC4,PDGFB,MCL1,PTEN,DNMT3A,PDGFA,TPM1,BAK1,DICER1,SOS2,PIK3R3,ROCK1,ITGA5,MMP16,SOS1,BCL2L11,ZFPM2,BMI1,ZEB1,RHOA,MARCKS,RECK,EGFR,PIK3CA,MDM4,ZEB2,SIRT1,E2F3,EFNA1
Hepatocellular carcinoma	KEGG:05225	0.0239306	BCL2L1,WNT16,WNT9B,SMARCC1,TGFBR1,NRAS,ACTG1,WNT9A,ARAF,RPS6KB2,APC,PIK3R1,LRP6,AKT3,PTEN,FRAT2,BAK1,SOS2,PIK3R3,SOS1,WNT10B,GADD45A,POLK,RPS6KB1,EGFR,PIK3CA,ARID2,E2F3
Chronic myeloid leukemia	KEGG:05220	0.0267357	BCL2L1,TGFBR1,NRAS,ARAF,PIK3R1,AKT3,BAK1,SOS2,PIK3R3,SOS1,CHUK,GADD45A,POLK,PTPN11,PIK3CA,E2F3
Transcriptional misregulation in cancer	KEGG:05202	0.0291984	H3F3B,PBX3,MEF2C,HOXA9,TMPRSS2,BCL2L1,MYCN,PBX1,WNT16,MEIS1,RUNX1T1,HMGA2,IL6,IGF1,EWSR1,ETV4,CCNT2,PDGFA,DOT1L,BAK1,KMT2A,MITF,SIX4,GADD45A,POLK,BMI1,ERG,ZEB1,SIX1,AFF1,ETV5,FLI1
Rap1 signaling pathway	KEGG:04015	0.0347357	LPAR4,F2R,THBS1,INSR,NGF,NRAS,ACTG1,PIK3R1,PDGFC,EFNA5,PDGFRB,IGF1,VEGFA,PDGFB,AKT3,PDGFA,PIK3R3,MRAS,PRKCZ,CSF1,KDR,GNAI3,TLN2,RAPGEF2,RHOA,DOCK4,EGFR,RAP1B,PIK3CA,FGFR2,TLN1,EFNA1
